# Supplementary material for: Redetermination of tetra­methyl tetra­thia­fulvalene-2,3,6,7-tetra­carboxyl­ate
Source: Acta Crystallogr Sect E Struct Rep Online. 2012 Jul 7;68(Pt 8):o2354–5. doi: 10.1107/S1600536812029534 (PMC3414288; doi:10.1107/S1600536812029534)
Supplement: Supplementary file 1 [file e-68-o2354-sup1.cif]

##############################################################################
#                                                                            #
# This CIF contains the data in a paper accepted for publication in          #
# Acta Crystallographica Section E. It conforms to the requirements of       #
# Notes for Authors for Acta Crystallographica Section E, and has been       #
# peer reviewed under the auspices of the IUCr Commission on Journals.       #
#                                                                            #
# Full details of the Crystallographic Information File format               #
# are given in the paper "The Crystallographic Information File (CIF):       #
# a New Standard Archive File for Crystallography" by S. R. Hall, F. H.      #
# Allen and I. D. Brown [Acta Cryst. (1991), A47, 655-685].                  #
#                                                                            #
# The current version of the core CIF dictionary is obtainable from          #
# ftp://ftp.iucr.org/pub/cif_core.dic.                                       #
#                                                                            #
# Software is freely available for graphical display of the structure(s)     #
# in this CIF. For information consult the CIF software page                 #
# http://www.iucr.org/resources/cif/software.                                #
#                                                                            #
# This file may be used for bona fide research purposes within the           #
# scientific community so long as proper attribution is given to the journal # 
# article from which it was obtained.                                        #
#                                                                            #
##############################################################################
data_I
_audit_creation_method     SHELXL-97
_chemical_name_systematic
;
Tetramethyl tetrathiafulvalene-2,3,6,7-tetracarboxylate
;
_chemical_name_common     ?
_chemical_formula_moiety     'C14 H12 O8 S4'
_chemical_formula_sum     'C14 H12 O8 S4'
_chemical_formula_iupac     'C14 H12 O8 S4'
_chemical_formula_weight     436.48
_chemical_melting_point     ?
_symmetry_cell_setting     triclinic
_symmetry_space_group_name_H-M     'P -1'
_symmetry_space_group_name_Hall     '-P 1'
loop_
    _symmetry_equiv_pos_as_xyz
    'x, y, z'
    '-x, -y, -z'
_cell_length_a     6.8666(2)
_cell_length_b     7.8783(2)
_cell_length_c     8.4335(2)
_cell_angle_alpha     100.2210(10)
_cell_angle_beta     99.2550(10)
_cell_angle_gamma     99.3280(10)
_cell_volume     434.53(2)
_cell_formula_units_Z     1
_cell_measurement_reflns_used     9962
_cell_measurement_theta_min     2.50
_cell_measurement_theta_max     45.31
_cell_measurement_temperature     100(2)
_exptl_crystal_description     'needle'
_exptl_crystal_colour     'red'
_exptl_crystal_size_max     0.64
_exptl_crystal_size_mid     0.16
_exptl_crystal_size_min     0.15
_exptl_crystal_density_diffrn     1.668
_exptl_crystal_density_meas     ?
_exptl_crystal_density_method     'not measured'
_exptl_crystal_F_000     224
_exptl_absorpt_coefficient_mu     0.588
_exptl_absorpt_correction_type     multi-scan
_exptl_absorpt_process_details     '(SADABS; Sheldrick, 2004)'
_exptl_absorpt_correction_T_min     0.7046
_exptl_absorpt_correction_T_max     0.9169
_exptl_special_details     ?
_diffrn_ambient_temperature     100(2)
_diffrn_radiation_type     MoK\a
_diffrn_radiation_wavelength     0.71073
_diffrn_radiation_source     'fine-focus sealed tube'
_diffrn_radiation_monochromator     graphite
_diffrn_measurement_device_type     'Bruker APEXII CCD area-detector'
_diffrn_measurement_method     'phi and omega scans'
_diffrn_detector_area_resol_mean     ?
_diffrn_reflns_number     10884
_diffrn_reflns_av_R_equivalents     0.0207
_diffrn_reflns_av_sigmaI/netI     0.0120
_diffrn_reflns_theta_min     2.50
_diffrn_reflns_theta_max     25.00
_diffrn_reflns_theta_full     25.00
_diffrn_measured_fraction_theta_max     1.000
_diffrn_measured_fraction_theta_full     1.000
_diffrn_reflns_limit_h_min     -7
_diffrn_reflns_limit_h_max     8
_diffrn_reflns_limit_k_min     -9
_diffrn_reflns_limit_k_max     9
_diffrn_reflns_limit_l_min     -10
_diffrn_reflns_limit_l_max     10
_diffrn_standards_number     ?
_diffrn_standards_interval_count     ?
_diffrn_standards_interval_time     ?
_diffrn_standards_decay_%     ?
_refine_special_details
;
Refinement of <i>F</i>^2^ against ALL reflections. The weighted <i>R</i>-factor
<i>wR</i> and goodness of fit <i>S</i> are based on <i>F</i>^2^, conventional
<i>R</i>-factors <i>R</i> are based on <i>F</i>, with <i>F</i> set to zero for
negative <i>F</i>^2^. The threshold expression of <i>F</i>^2^ >
2\s(<i>F</i>^2^) is used only for calculating <i>R</i>-factors(gt) <i>etc</i>.
and is not relevant to the choice of reflections for refinement.
<i>R</i>-factors based on <i>F</i>^2^ are statistically about twice as large
as those based on <i>F</i>, and <i>R</i>- factors based on ALL data will be
even larger.
;
_reflns_number_total     1534
_reflns_number_gt     1471
_reflns_threshold_expression     I>2\s(I)
_refine_ls_structure_factor_coef     Fsqd
_refine_ls_matrix_type     full
_refine_ls_R_factor_all     0.0214
_refine_ls_R_factor_gt     0.0206
_refine_ls_wR_factor_gt     0.0540
_refine_ls_wR_factor_ref     0.0545
_refine_ls_goodness_of_fit_ref     1.082
_refine_ls_restrained_S_all     1.082
_refine_ls_number_reflns     1534
_refine_ls_number_parameters     120
_refine_ls_number_restraints     0
_refine_ls_hydrogen_treatment     constr
_refine_ls_weighting_scheme     calc
_refine_ls_weighting_details
         'calc w=1/[\s^2^(Fo^2^)+(0.0273P)^2^+0.2220P] where P=(Fo^2^+2Fc^2^)/3'
_atom_sites_solution_hydrogens     geom
_atom_sites_solution_primary     direct
_atom_sites_solution_secondary     difmap
_refine_ls_shift/su_max     0.026
_refine_ls_shift/su_mean     0.005
_refine_diff_density_max     0.245
_refine_diff_density_min     -0.227
_refine_ls_extinction_method     none
_refine_ls_extinction_coef     ?
loop_
    _atom_type_symbol
    _atom_type_description
    _atom_type_scat_dispersion_real
    _atom_type_scat_dispersion_imag
    _atom_type_scat_source
    'C' 'C' 0.0033 0.0016
                         'International Tables Vol C Tables 4.2.6.8 and 6.1.1.4'
    'H' 'H' 0.0000 0.0000
                         'International Tables Vol C Tables 4.2.6.8 and 6.1.1.4'
    'O' 'O' 0.0106 0.0060
                         'International Tables Vol C Tables 4.2.6.8 and 6.1.1.4'
    'S' 'S' 0.1246 0.1234
                         'International Tables Vol C Tables 4.2.6.8 and 6.1.1.4'
_computing_data_collection     'APEX2 (Bruker, 2007)'
_computing_cell_refinement     'SAINT (Bruker, 2007)'
_computing_data_reduction     'SAINT (Bruker, 2007)'
_computing_structure_solution     'SHELXS97 (Sheldrick, 2008)'
_computing_structure_refinement     'SHELXL97 (Sheldrick, 2008)'
_computing_molecular_graphics     'ORTEP-3 (Farrugia, 1997)'
_computing_publication_material     'SHELXTL (Sheldrick, 2008)'
loop_
    _atom_site_type_symbol
    _atom_site_label
    _atom_site_fract_x
    _atom_site_fract_y
    _atom_site_fract_z
    _atom_site_U_iso_or_equiv
    _atom_site_adp_type
    _atom_site_calc_flag
    _atom_site_refinement_flags
    _atom_site_occupancy
    _atom_site_symmetry_multiplicity
    _atom_site_disorder_assembly
    _atom_site_disorder_group
    S S1 0.30978(5) 0.63798(4) 1.10656(4) 0.01479(11) Uani d . 1 1 . .
    S S2 0.06589(5) 0.56717(4) 0.76932(4) 0.01637(11) Uani d . 1 1 . .
    O O1 0.69629(14) 0.93615(13) 0.94082(12) 0.0194(2) Uani d . 1 1 . .
    O O2 0.72198(13) 0.79160(12) 1.14884(11) 0.0167(2) Uani d . 1 1 . .
    O O3 0.27914(16) 0.78034(15) 0.55357(13) 0.0265(3) Uani d . 1 1 . .
    O O4 0.56544(14) 0.69314(13) 0.64417(11) 0.0181(2) Uani d . 1 1 . .
    C C1 0.0779(2) 0.54255(17) 0.97428(16) 0.0140(3) Uani d . 1 1 . .
    C C2 0.4249(2) 0.71176(17) 0.95464(16) 0.0131(3) Uani d . 1 1 . .
    C C3 0.31610(19) 0.67605(17) 0.80137(16) 0.0138(3) Uani d . 1 1 . .
    C C4 0.62881(19) 0.82552(17) 1.00955(16) 0.0138(3) Uani d . 1 1 . .
    C C5 0.9200(2) 0.90095(19) 1.21844(18) 0.0196(3) Uani d . 1 1 . .
    H H5A 1.0006 0.8996 1.1353 0.029 Uiso calc R 1 1 . .
    H H5B 0.9840 0.8560 1.3075 0.029 Uiso calc R 1 1 . .
    H H5C 0.9061 1.0194 1.2584 0.029 Uiso calc R 1 1 . .
    C C6 0.3832(2) 0.72501(17) 0.65299(16) 0.0153(3) Uani d . 1 1 . .
    C C7 0.6552(2) 0.7573(2) 0.51653(17) 0.0226(3) Uani d . 1 1 . .
    H H7A 0.5790 0.6946 0.4108 0.034 Uiso calc R 1 1 . .
    H H7B 0.7911 0.7391 0.5270 0.034 Uiso calc R 1 1 . .
    H H7C 0.6548 0.8805 0.5272 0.034 Uiso calc R 1 1 . .
loop_
    _atom_site_aniso_label
    _atom_site_aniso_U_11
    _atom_site_aniso_U_22
    _atom_site_aniso_U_33
    _atom_site_aniso_U_12
    _atom_site_aniso_U_13
    _atom_site_aniso_U_23
    S1 0.01005(18) 0.02032(19) 0.01379(18) -0.00123(13) 0.00238(12) 0.00683(13)
    S2 0.01129(18) 0.02217(19) 0.01518(18) -0.00117(13) 0.00129(13) 0.00788(13)
    O1 0.0162(5) 0.0197(5) 0.0233(5) -0.0007(4) 0.0067(4) 0.0087(4)
    O2 0.0108(5) 0.0206(5) 0.0168(5) -0.0020(4) 0.0011(4) 0.0055(4)
    O3 0.0216(6) 0.0423(7) 0.0225(5) 0.0111(5) 0.0064(4) 0.0184(5)
    O4 0.0158(5) 0.0265(5) 0.0161(5) 0.0054(4) 0.0076(4) 0.0096(4)
    C1 0.0116(6) 0.0158(6) 0.0147(6) 0.0017(5) 0.0017(5) 0.0049(5)
    C2 0.0127(6) 0.0131(6) 0.0160(6) 0.0035(5) 0.0064(5) 0.0053(5)
    C3 0.0109(6) 0.0133(6) 0.0184(7) 0.0019(5) 0.0046(5) 0.0050(5)
    C4 0.0126(6) 0.0143(6) 0.0157(6) 0.0035(5) 0.0062(5) 0.0022(5)
    C5 0.0104(7) 0.0216(7) 0.0231(7) -0.0023(5) 0.0002(5) 0.0024(6)
    C6 0.0154(7) 0.0147(6) 0.0152(7) 0.0009(5) 0.0032(5) 0.0032(5)
    C7 0.0188(7) 0.0342(8) 0.0176(7) 0.0022(6) 0.0087(6) 0.0110(6)
_geom_special_details
;
All s.u.'s (except the s.u. in the dihedral angle between two l.s. planes) are
estimated using the full covariance matrix. The cell s.u.'s are taken into
account individually in the estimation of s.u.'s in distances, angles and
torsion angles; correlations between s.u.'s in cell parameters are only used
when they are defined by crystal symmetry. An approximate (isotropic)
treatment of cell s.u.'s is used for estimating s.u.'s involving l.s. planes.
;
loop_
    _geom_bond_atom_site_label_1
    _geom_bond_atom_site_label_2
    _geom_bond_site_symmetry_2
    _geom_bond_distance
    _geom_bond_publ_flag
    S1 C2 . 1.7452(13) ?
    S1 C1 . 1.7570(13) ?
    S2 C3 . 1.7468(13) ?
    S2 C1 . 1.7636(13) ?
    O1 C4 . 1.2022(16) ?
    O2 C4 . 1.3363(16) ?
    O2 C5 . 1.4559(16) ?
    O3 C6 . 1.2007(17) ?
    O4 C6 . 1.3263(16) ?
    O4 C7 . 1.4487(16) ?
    C1 C1 2_567 1.343(3) ?
    C2 C3 . 1.3419(19) ?
    C2 C4 . 1.4882(18) ?
    C3 C6 . 1.4921(18) ?
    C5 H5A . 0.9600 ?
    C5 H5B . 0.9600 ?
    C5 H5C . 0.9600 ?
    C7 H7A . 0.9600 ?
    C7 H7B . 0.9600 ?
    C7 H7C . 0.9600 ?
loop_
    _geom_angle_atom_site_label_1
    _geom_angle_atom_site_label_2
    _geom_angle_atom_site_label_3
    _geom_angle_site_symmetry_1
    _geom_angle_site_symmetry_3
    _geom_angle
    _geom_angle_publ_flag
    C2 S1 C1 . . 94.90(6) ?
    C3 S2 C1 . . 94.65(6) ?
    C4 O2 C5 . . 115.25(10) ?
    C6 O4 C7 . . 115.57(11) ?
    C1 C1 S1 2_567 . 122.42(14) ?
    C1 C1 S2 2_567 . 122.68(14) ?
    S1 C1 S2 . . 114.90(7) ?
    C3 C2 C4 . . 125.13(12) ?
    C3 C2 S1 . . 117.68(10) ?
    C4 C2 S1 . . 116.86(10) ?
    C2 C3 C6 . . 126.96(12) ?
    C2 C3 S2 . . 117.78(10) ?
    C6 C3 S2 . . 115.23(10) ?
    O1 C4 O2 . . 125.14(12) ?
    O1 C4 C2 . . 124.48(12) ?
    O2 C4 C2 . . 110.33(11) ?
    O2 C5 H5A . . 109.5 ?
    O2 C5 H5B . . 109.5 ?
    H5A C5 H5B . . 109.5 ?
    O2 C5 H5C . . 109.5 ?
    H5A C5 H5C . . 109.5 ?
    H5B C5 H5C . . 109.5 ?
    O3 C6 O4 . . 125.74(12) ?
    O3 C6 C3 . . 122.87(12) ?
    O4 C6 C3 . . 111.34(11) ?
    O4 C7 H7A . . 109.5 ?
    O4 C7 H7B . . 109.5 ?
    H7A C7 H7B . . 109.5 ?
    O4 C7 H7C . . 109.5 ?
    H7A C7 H7C . . 109.5 ?
    H7B C7 H7C . . 109.5 ?
loop_
    _geom_torsion_atom_site_label_1
    _geom_torsion_atom_site_label_2
    _geom_torsion_atom_site_label_3
    _geom_torsion_atom_site_label_4
    _geom_torsion_site_symmetry_1
    _geom_torsion_site_symmetry_2
    _geom_torsion_site_symmetry_3
    _geom_torsion_site_symmetry_4
    _geom_torsion
    _geom_torsion_publ_flag
    C2 S1 C1 C1 . . . 2_567 178.58(16) ?
    C2 S1 C1 S2 . . . . -1.44(8) ?
    C3 S2 C1 C1 . . . 2_567 -177.53(16) ?
    C3 S2 C1 S1 . . . . 2.49(8) ?
    C1 S1 C2 C3 . . . . -0.67(11) ?
    C1 S1 C2 C4 . . . . 173.05(10) ?
    C4 C2 C3 C6 . . . . 7.2(2) ?
    S1 C2 C3 C6 . . . . -179.69(10) ?
    C4 C2 C3 S2 . . . . -170.52(10) ?
    S1 C2 C3 S2 . . . . 2.63(15) ?
    C1 S2 C3 C2 . . . . -3.06(11) ?
    C1 S2 C3 C6 . . . . 178.99(10) ?
    C5 O2 C4 O1 . . . . 0.21(18) ?
    C5 O2 C4 C2 . . . . -177.38(10) ?
    C3 C2 C4 O1 . . . . 22.1(2) ?
    S1 C2 C4 O1 . . . . -151.10(11) ?
    C3 C2 C4 O2 . . . . -160.29(12) ?
    S1 C2 C4 O2 . . . . 26.51(14) ?
    C7 O4 C6 O3 . . . . 10.1(2) ?
    C7 O4 C6 C3 . . . . -172.26(11) ?
    C2 C3 C6 O3 . . . . -137.60(15) ?
    S2 C3 C6 O3 . . . . 40.13(17) ?
    C2 C3 C6 O4 . . . . 44.73(18) ?
    S2 C3 C6 O4 . . . . -137.54(10) ?
loop_
    _geom_hbond_atom_site_label_D
    _geom_hbond_atom_site_label_H
    _geom_hbond_atom_site_label_A
    _geom_hbond_site_symmetry_A
    _geom_hbond_distance_DH
    _geom_hbond_distance_HA
    _geom_hbond_distance_DA
    _geom_hbond_angle_DHA
    C7 H7A S1 1_554 0.96 2.83 3.735(2) 157.7
    C5 H5A O1 2_777 0.96 2.50 3.324(2) 143.3
    C5 H5C O3 2_677 0.96 2.65 3.481(2) 144.9
_iucr_refine_instructions_details
;
TITL FeKa_31_tricP in P-1
CELL 0.71073   6.8666   7.8783   8.4335 100.221  99.255  99.328
ZERR    1.00   0.0002   0.0002   0.0002   0.001   0.001   0.001
LATT 1
SFAC C  H  O  S
UNIT 14  12  8  4
L.S. 4
BOND $H
ACTA
CONF
OMIT 0 50
HTAB C7 S1_$1
HTAB C5 O1_$2
HTAB C5 O3_$3
EQIV $1 x, y, -1+z
EQIV $2 2-x, 2-y, 2-z
EQIV $3 1-x, 2-y, 2-z
FMAP 2
PLAN 20
SIZE 0.150 0.160 0.640
TEMP -173.000
WGHT    0.027300    0.222000
FVAR       0.27730
S1    4    0.309782    0.637983    1.106560    11.00000    0.01005    0.02032 =
         0.01379    0.00683    0.00238   -0.00123
S2    4    0.065892    0.567169    0.769324    11.00000    0.01129    0.02217 =
         0.01518    0.00788    0.00129   -0.00117
O1    3    0.696288    0.936155    0.940820    11.00000    0.01624    0.01973 =
         0.02327    0.00873    0.00673   -0.00068
O2    3    0.721984    0.791601    1.148841    11.00000    0.01080    0.02065 =
         0.01678    0.00546    0.00113   -0.00203
O3    3    0.279142    0.780340    0.553572    11.00000    0.02156    0.04225 =
         0.02255    0.01839    0.00637    0.01105
O4    3    0.565438    0.693137    0.644169    11.00000    0.01582    0.02646 =
         0.01606    0.00958    0.00763    0.00537
C1    1    0.077950    0.542549    0.974278    11.00000    0.01163    0.01584 =
         0.01467    0.00487    0.00169    0.00172
C2    1    0.424941    0.711756    0.954643    11.00000    0.01273    0.01310 =
         0.01601    0.00530    0.00635    0.00350
C3    1    0.316104    0.676048    0.801368    11.00000    0.01090    0.01326 =
         0.01837    0.00504    0.00460    0.00189
C4    1    0.628808    0.825517    1.009549    11.00000    0.01259    0.01430 =
         0.01571    0.00216    0.00622    0.00347
C5    1    0.920008    0.900950    1.218439    11.00000    0.01044    0.02160 =
         0.02310    0.00236    0.00021   -0.00227
AFIX 137
H5A   2    1.000572    0.899567    1.135314    11.00000   -1.50000
H5B   2    0.983965    0.855963    1.307511    11.00000   -1.50000
H5C   2    0.906058    1.019423    1.258385    11.00000   -1.50000
AFIX   0
C6    1    0.383235    0.725009    0.652987    11.00000    0.01536    0.01470 =
         0.01516    0.00317    0.00316    0.00087
C7    1    0.655154    0.757252    0.516526    11.00000    0.01876    0.03421 =
         0.01757    0.01105    0.00866    0.00220
AFIX 137
H7A   2    0.579008    0.694623    0.410844    11.00000   -1.50000
H7B   2    0.791141    0.739067    0.526970    11.00000   -1.50000
H7C   2    0.654761    0.880549    0.527183    11.00000   -1.50000
HKLF 4
REM  FeKa_31_tricP in P-1
REM R1 =  0.0206 for   1471 Fo > 4sig(Fo)  and  0.0214 for all   1534 data
REM    120 parameters refined using      0 restraints
END
WGHT      0.0273      0.2220
REM Highest difference peak  0.245,  deepest hole -0.227,  1-sigma level  0.054
Q1    1   0.3566  0.7438  0.8913  11.00000  0.05    0.24
Q2    1   0.3506  0.7058  0.7351  11.00000  0.05    0.22
Q3    1   0.3780  0.6703  1.0236  11.00000  0.05    0.21
Q4    1   0.3979  0.6524  0.8744  11.00000  0.05    0.21
Q5    1   0.0760  0.5496  0.8829  11.00000  0.05    0.21
Q6    1   0.5194  0.7621  0.9783  11.00000  0.05    0.19
Q7    1   0.1791  0.5894  1.0316  11.00000  0.05    0.19
Q8    1   0.2199  0.6388  0.7926  11.00000  0.05    0.18
Q9    1   0.0303  0.4541  0.9880  11.00000  0.05    0.17
Q10   1   0.3313  0.8401  0.6324  11.00000  0.05    0.16
Q11   1   0.3633  0.5206  1.1026  11.00000  0.05    0.16
Q12   1   0.0065  0.6758  0.7822  11.00000  0.05    0.15
Q13   1   0.9671  0.7952  1.2723  11.00000  0.05    0.15
Q14   1   0.2885  0.7547  1.1634  11.00000  0.05    0.15
Q15   1   0.0813  0.4422  0.7235  11.00000  0.05    0.14
Q16   1   0.7206  0.6857  1.1258  11.00000  0.05    0.13
Q17   1   0.6007  0.7214  0.5833  11.00000  0.05    0.13
Q18   1   0.7634  0.6587  0.5183  11.00000  0.05    0.13
Q19   1   0.6414  0.9282  0.9946  11.00000  0.05    0.13
Q20   1   0.5783  0.5928  0.6439  11.00000  0.05    0.12
;
data_global
_journal_date_recd_electronic     2012-06-13
_journal_date_accepted     2012-06-28
_journal_name_full     'Acta Crystallographica, Section E'
_journal_year     2012
_journal_volume     68
_journal_issue      8
_journal_page_first     o2354
_journal_page_last     o2355
_journal_paper_category     QO
_journal_paper_doi     10.1107/S1600536812029534
_journal_coeditor_code     IM2387
_publ_contact_author_name     'Prof. Edwin Weber'
_publ_contact_author_address
;
Institut f\"ur Organische Chemie
TU Bergakademie Freiberg
Leipziger Strasse 29
D-09596 Freiberg/Sachsen
Germany
;
_publ_contact_author_email     'edwin.weber@chemie.tu-freiberg.de'
_publ_contact_author_fax     '+49 (0) 0373/233170'
_publ_contact_author_phone     '+49 (0) 3731/392386'
_publ_section_title
;
Redetermination of tetramethyl tetrathiafulvalene-2,3,6,7-tetracarboxylate
;
loop_
    _publ_author_name
    _publ_author_address
    'Katzsch, Felix'
;
Institut f\"ur Organische Chemie
TU Bergakademie Freiberg
Leipziger Strasse 29
D-09596 Freiberg/Sachsen
Germany
;
    'Weber, Edwin'
;
Institut f\"ur Organische Chemie
TU Bergakademie Freiberg
Leipziger Strasse 29
D-09596 Freiberg/Sachsen
Germany
;
