# Supplementary material for: Redetermination of tetra­methyl tetra­thia­fulvalene-2,3,6,7-tetra­carboxyl­ate
Source: Acta Crystallogr Sect E Struct Rep Online. 2012 Jul 7;68(Pt 8):o2354–5. doi: 10.1107/S1600536812029534 (PMC3414288; doi:10.1107/S1600536812029534)
Supplement: Supplementary file 2 [file e-68-o2354-Isup2.hkl]

#
# h,k,l, Fc-squared, Fo-squared, sigma(Fo-squared) and status flag
#
data_I
_shelx_title ' FeKa_31_tricP in P-1'
_shelx_refln_list_code          4
_shelx_F_calc_maximum      121.88
_exptl_crystal_F_000       224.00
_reflns_d_resolution_high  0.8410
 
loop_
 _symmetry_equiv_pos_as_xyz
 'x, y, z'
 '-x, -y, -z'
 
_cell_length_a     6.8666
_cell_length_b     7.8783
_cell_length_c     8.4335
_cell_angle_alpha 100.221
_cell_angle_beta   99.255
_cell_angle_gamma  99.328
 
_shelx_F_squared_multiplier     1.000
 
loop_
 _refln_index_h
 _refln_index_k
 _refln_index_l
 _refln_F_squared_calc
 _refln_F_squared_meas
 _refln_F_squared_sigma
 _refln_observed_status
   1   0   0      455.79      460.35      7.82 o
   2   0   0      326.88      346.70      8.32 o
   3   0   0     3801.13     4089.19     94.67 o
   4   0   0       30.36       40.05      1.43 o
   5   0   0     1101.66     1060.39     14.04 o
   6   0   0      128.41      123.65      2.99 o
   7   0   0        0.27        1.56      0.55 o
  -8   1   0      154.09      162.21      4.09 o
  -7   1   0        0.07        0.00      0.41 o
  -6   1   0      112.92      113.92      2.85 o
  -5   1   0       61.76       65.87      1.79 o
  -4   1   0      221.14      226.32      3.93 o
  -3   1   0        4.80        4.08      0.15 o
  -2   1   0      342.16      364.25      4.09 o
  -1   1   0      813.04      844.91     10.74 o
   0   1   0     1035.20     1001.62     15.74 o
   1   1   0        0.07        0.47      0.22 o
   2   1   0      315.79      353.74      3.76 o
   3   1   0       77.94       77.17      1.14 o
   4   1   0      451.85      462.50      7.86 o
   5   1   0      107.25       87.13      1.42 o
   6   1   0        5.02        6.33      0.56 o
   7   1   0      202.45      201.13      6.50 o
  -8   2   0       59.77       69.13      3.06 o
  -7   2   0       20.82       19.22      1.20 o
  -6   2   0       59.53       58.26      1.84 o
  -5   2   0       47.44       54.04      0.84 o
  -4   2   0     2157.73     2168.89     22.40 o
  -3   2   0        9.07       11.02      0.30 o
  -2   2   0      260.31      260.52      2.45 o
  -1   2   0    14855.18    12598.78    157.88 o
   0   2   0     1404.40     1415.74     22.07 o
   1   2   0        0.02        0.17      0.19 o
   2   2   0     1079.52     1144.63     11.25 o
   3   2   0      307.47      354.38      4.68 o
   4   2   0     1855.23     1871.10     22.80 o
   5   2   0       97.81       97.86      1.58 o
   6   2   0        3.13        7.42      0.55 o
   7   2   0      597.79      599.47     12.61 o
  -7   3   0       27.59       27.15      1.42 o
  -6   3   0       39.65       39.41      0.85 o
  -5   3   0      137.83      136.33      1.43 o
  -4   3   0      365.73      344.64      3.33 o
  -3   3   0       53.31       53.51      0.64 o
  -2   3   0      379.86      385.08      3.57 o
  -1   3   0     1503.51     1436.92     24.82 o
   0   3   0      148.61      156.43      2.88 o
   1   3   0      382.89      418.83      6.06 o
   2   3   0       17.58       21.32      0.45 o
   3   3   0      313.62      309.40      3.51 o
   4   3   0      248.68      216.90      3.03 o
   5   3   0       11.76       14.14      0.37 o
   6   3   0      200.39      195.56      2.82 o
  -7   4   0        3.72        2.68      0.30 o
  -6   4   0       30.31       29.19      0.55 o
  -5   4   0     1048.62     1033.83      8.60 o
  -4   4   0      125.09      121.46      1.14 o
  -3   4   0      114.67      113.95      1.05 o
  -2   4   0      811.69      835.32      7.45 o
  -1   4   0       23.59       26.38      0.76 o
   0   4   0        2.79        1.35      0.22 o
   1   4   0       52.35       51.66      0.83 o
   2   4   0      414.70      429.84      4.11 o
   3   4   0      718.12      697.67      6.03 o
   4   4   0      131.79      131.89      1.37 o
   5   4   0       32.69       39.71      0.87 o
   6   4   0      142.90      144.17      2.36 o
  -7   5   0       87.14       84.67      1.52 o
  -6   5   0      220.52      218.78      2.37 o
  -5   5   0      699.44      677.38      5.85 o
  -4   5   0      221.40      221.75      1.77 o
  -3   5   0      335.02      335.75      2.91 o
  -2   5   0     1231.28     1195.78     11.17 o
  -1   5   0      394.08      384.27      5.05 o
   0   5   0        7.81        6.60      0.54 o
   1   5   0        0.63        0.24      0.16 o
   2   5   0       73.40       74.08      1.05 o
   3   5   0     1082.11     1046.10      9.59 o
   4   5   0        0.48        0.38      0.19 o
   5   5   0       35.83       35.55      0.88 o
  -7   6   0        6.07        7.42      0.47 o
  -6   6   0      384.24      383.43      3.91 o
  -5   6   0       68.31       66.90      0.99 o
  -4   6   0        4.31        4.53      0.28 o
  -3   6   0      121.40      124.12      1.39 o
  -2   6   0        1.39        1.96      0.26 o
  -1   6   0      181.00      168.99      1.97 o
   0   6   0       64.06       60.43      1.36 o
   1   6   0      238.76      237.82      2.89 o
   2   6   0      208.78      205.51      2.45 o
   3   6   0      109.96      109.06      1.43 o
   4   6   0        0.19        0.76      0.23 o
  -6   7   0      233.51      232.56      3.12 o
  -5   7   0      181.56      175.82      2.17 o
  -4   7   0      284.75      281.85      4.35 o
  -3   7   0      225.00      227.17      3.27 o
  -2   7   0      257.02      259.18      3.38 o
  -1   7   0      104.75      108.28      1.68 o
   0   7   0        6.30        6.23      0.47 o
   1   7   0       69.55       67.12      1.35 o
   2   7   0     1096.65     1084.96     10.42 o
   3   7   0       36.85       35.20      0.84 o
  -5   8   0       11.13       13.12      0.82 o
  -4   8   0       43.92       41.85      0.94 o
  -3   8   0       42.16       41.35      1.05 o
  -2   8   0      142.71      149.41      2.53 o
  -1   8   0        6.46        6.51      0.58 o
   0   8   0      120.56      122.53      2.09 o
   1   8   0       71.88       75.83      1.55 o
   2   8   0       27.15       25.89      0.93 o
  -3   9   0       31.47       32.40      1.13 o
  -2   9   0       75.18       84.89      1.86 o
  -1   9   0       11.72       12.57      0.84 o
   0   9   0       30.69       30.89      1.30 o
   0  -9   1      148.79      149.28      2.71 o
   1  -9   1       12.89       10.96      0.76 o
   2  -9   1      121.64      135.16      2.48 o
   3  -9   1        0.75        0.00      0.44 o
  -2  -8   1       19.32       18.38      0.95 o
  -1  -8   1       21.84       23.54      0.86 o
   0  -8   1       37.61       37.58      1.05 o
   1  -8   1       47.30       47.79      1.25 o
   2  -8   1       27.04       30.41      1.01 o
   3  -8   1        0.41        0.26      0.29 o
   4  -8   1       47.81       51.33      1.15 o
   5  -8   1      160.58      167.46      3.23 o
  -4  -7   1      288.75      303.37      3.49 o
  -3  -7   1      116.32      116.92      1.73 o
  -2  -7   1      256.28      256.57      2.97 o
  -1  -7   1       21.55       21.67      0.74 o
   0  -7   1        0.40        0.28      0.25 o
   1  -7   1      321.35      324.89      3.77 o
   2  -7   1       50.88       47.47      1.07 o
   3  -7   1        0.91        0.87      0.26 o
   4  -7   1      177.75      184.72      2.02 o
   5  -7   1        5.13        5.36      0.36 o
   6  -7   1        5.36        8.04      0.46 o
  -5  -6   1       29.94       31.82      0.80 o
  -4  -6   1       76.47       74.71      1.18 o
  -3  -6   1       33.14       32.28      0.67 o
  -2  -6   1        0.02        0.00      0.20 o
  -1  -6   1        0.10        0.22      0.18 o
   0  -6   1      213.33      215.74      2.76 o
   1  -6   1       14.26       10.62      0.42 o
   2  -6   1      145.94      147.99      2.12 o
   3  -6   1       82.15       82.67      0.99 o
   4  -6   1      212.88      208.81      1.92 o
   5  -6   1       28.37       27.11      0.57 o
   6  -6   1        6.60        6.99      0.36 o
  -5  -5   1      235.08      243.20      3.18 o
  -4  -5   1      167.77      157.60      1.90 o
  -3  -5   1      702.72      709.34      6.16 o
  -2  -5   1       89.72       86.60      1.09 o
  -1  -5   1      127.85      126.70      1.45 o
   0  -5   1      783.23      769.14      8.12 o
   1  -5   1      405.87      392.94      4.09 o
   2  -5   1       26.61       24.94      0.48 o
   3  -5   1        0.46        1.31      0.16 o
   4  -5   1       24.13       22.14      0.40 o
   5  -5   1        2.51        2.98      0.24 o
   6  -5   1      239.68      231.98      2.30 o
   7  -5   1        0.37        0.65      0.28 o
  -6  -4   1        0.52        0.82      0.45 o
  -5  -4   1      382.84      372.99      4.03 o
  -4  -4   1       52.79       53.07      0.67 o
  -3  -4   1      119.78      122.74      1.30 o
  -2  -4   1        2.92        4.36      0.21 o
  -1  -4   1      502.11      507.22      4.78 o
   0  -4   1      609.16      553.64      5.36 o
   1  -4   1      297.40      312.46      3.01 o
   2  -4   1       22.06       27.59      0.49 o
   3  -4   1      635.18      603.58      5.26 o
   4  -4   1      239.42      246.58      1.91 o
   5  -4   1      129.90      127.29      1.37 o
   6  -4   1        3.74        3.43      0.29 o
   7  -4   1      224.52      226.15      2.97 o
  -7  -3   1        6.56        8.15      0.54 o
  -6  -3   1       33.17       36.77      0.88 o
  -5  -3   1       29.61       23.46      0.57 o
  -4  -3   1      947.47      964.70     10.44 o
  -3  -3   1       46.36       44.84      0.65 o
  -2  -3   1       52.33       47.92      0.74 o
  -1  -3   1     1638.54     1621.77     14.41 o
   0  -3   1       58.85       64.58      1.08 o
   1  -3   1       67.80       68.22      1.05 o
   2  -3   1      294.29      329.70      2.95 o
   3  -3   1      333.84      328.73      2.97 o
   4  -3   1      129.62      122.68      1.24 o
   5  -3   1      884.65      881.84      7.37 o
   6  -3   1       81.54       80.81      1.25 o
   7  -3   1        4.80        4.98      0.59 o
  -7  -2   1       19.03       16.65      1.43 o
  -6  -2   1      369.00      359.14      5.41 o
  -5  -2   1      300.59      301.28      4.00 o
  -4  -2   1      453.78      468.50      5.89 o
  -3  -2   1      136.33      154.48      1.62 o
  -2  -2   1      765.72      805.25      7.91 o
  -1  -2   1     2745.20     2682.22     27.01 o
   0  -2   1       11.56        9.52      0.25 o
   1  -2   1      308.66      341.56      3.49 o
   2  -2   1      915.79      912.57      7.55 o
   3  -2   1     1002.36     1036.32      7.73 o
   4  -2   1      688.12      669.43      5.57 o
   5  -2   1       21.25       22.00      0.51 o
   6  -2   1       82.75       83.71      3.58 o
   7  -2   1      326.12      320.38      6.48 o
  -7  -1   1       71.46       60.31      2.07 o
  -6  -1   1        0.03        0.18      0.35 o
  -5  -1   1      516.72      528.66      6.43 o
  -4  -1   1        0.30        0.30      0.11 o
  -3  -1   1      561.53      610.11      7.72 o
  -2  -1   1      445.89      426.87      4.23 o
  -1  -1   1      421.79      432.89      3.84 o
   0  -1   1       60.32       63.53      0.67 o
   1  -1   1      615.03      612.01      4.81 o
   2  -1   1       98.46       97.36      0.94 o
   3  -1   1     1254.64     1308.65     13.30 o
   4  -1   1      203.53      195.74      2.30 o
   5  -1   1       72.28       76.01      1.62 o
   6  -1   1      148.44      158.65      3.63 o
   7  -1   1      208.65      197.89      6.76 o
  -8   0   1      125.14      122.68      3.36 o
  -7   0   1       98.02       87.77      2.53 o
  -6   0   1      131.96      130.73      3.08 o
  -5   0   1     1233.58     1227.83     16.93 o
  -4   0   1      545.07      584.68     11.00 o
  -3   0   1        0.09        0.46      0.18 o
  -2   0   1     1540.22     1531.46     12.44 o
  -1   0   1      342.14      347.91      2.99 o
   0   0   1     1899.74     1782.60     51.64 o
   1   0   1      792.89      793.69      7.76 o
   2   0   1      273.39      288.17      2.59 o
   3   0   1     1716.93     1796.94     17.24 o
   4   0   1      395.90      422.50      7.66 o
   5   0   1        2.89        2.20      0.26 o
   6   0   1      234.41      248.27      5.10 o
   7   0   1       15.30       15.27      1.37 o
  -8   1   1      137.93      129.27      3.51 o
  -7   1   1       20.79       16.62      1.05 o
  -6   1   1      493.86      478.65      8.73 o
  -5   1   1       79.19       68.90      2.60 o
  -4   1   1      465.95      498.84      6.48 o
  -3   1   1       10.94       20.34      0.64 o
  -2   1   1        6.25        6.20      0.36 o
  -1   1   1        4.80        3.21      0.20 o
   0   1   1      673.75      688.97      9.05 o
   1   1   1        2.29        1.40      0.16 o
   2   1   1     1463.39     1491.30     13.47 o
   3   1   1        0.11        1.15      0.13 o
   4   1   1        6.10        4.70      0.72 o
   5   1   1      109.62      121.83      1.91 o
   6   1   1       71.33       63.14      2.02 o
   7   1   1      231.60      221.39      6.50 o
  -8   2   1        2.50        3.16      0.42 o
  -7   2   1       97.09       97.90      2.71 o
  -6   2   1     1259.23     1221.72     20.55 o
  -5   2   1      151.37      160.35      2.97 o
  -4   2   1      173.34      178.72      2.31 o
  -3   2   1      348.84      349.30      4.00 o
  -2   2   1      596.52      647.54      7.20 o
  -1   2   1     6082.18     5705.91     88.40 o
   0   2   1     2884.14     2882.19     44.60 o
   1   2   1      722.24      771.50      7.69 o
   2   2   1     3598.81     3767.00     36.66 o
   3   2   1      635.02      644.59      6.33 o
   4   2   1      317.21      314.36      3.71 o
   5   2   1       12.43       20.05      0.78 o
   6   2   1        0.50        1.35      0.91 o
   7   2   1      318.13      326.72      6.71 o
  -8   3   1       23.77       22.01      0.95 o
  -7   3   1      500.69      485.82      7.21 o
  -6   3   1      130.88      132.19      1.83 o
  -5   3   1        0.43        0.17      0.13 o
  -4   3   1        0.17        0.22      0.10 o
  -3   3   1      340.19      341.80      4.37 o
  -2   3   1     1001.13      998.75      9.84 o
  -1   3   1      284.53      308.53      3.54 o
   0   3   1        9.43        9.50      0.37 o
   1   3   1     1089.07     1100.32     10.96 o
   2   3   1      199.37      187.95      2.15 o
   3   3   1       11.78       11.75      0.37 o
   4   3   1        0.00        0.66      0.18 o
   5   3   1       95.98       88.32      1.19 o
   6   3   1      353.75      337.06      5.20 o
  -7   4   1      305.93      300.23      3.78 o
  -6   4   1       20.72       21.53      0.52 o
  -5   4   1        8.98        7.76      0.31 o
  -4   4   1        5.10        6.53      0.23 o
  -3   4   1       26.56       31.50      0.52 o
  -2   4   1     3388.47     3330.13     31.07 o
  -1   4   1      231.52      230.67      2.83 o
   0   4   1      304.43      322.05      4.08 o
   1   4   1     2877.62     2819.23     25.53 o
   2   4   1        0.48        1.28      0.17 o
   3   4   1      511.36      508.46      4.78 o
   4   4   1        0.95        0.28      0.15 o
   5   4   1        3.44        6.04      0.57 o
   6   4   1      548.83      558.79      7.08 o
  -7   5   1      127.17      131.79      1.69 o
  -6   5   1       46.43       45.82      0.82 o
  -5   5   1        1.26        1.40      0.20 o
  -4   5   1       83.31       86.60      1.00 o
  -3   5   1      671.10      660.68      5.81 o
  -2   5   1      322.78      319.06      3.67 o
  -1   5   1        3.75        3.32      0.31 o
   0   5   1      336.11      325.99      4.01 o
   1   5   1      430.98      421.90      3.97 o
   2   5   1      108.51      105.91      1.27 o
   3   5   1       42.46       39.80      0.74 o
   4   5   1       48.01       44.02      0.77 o
   5   5   1      310.81      300.28      4.34 o
  -7   6   1       31.20       30.45      0.72 o
  -6   6   1       21.51       21.76      0.62 o
  -5   6   1      171.22      165.62      1.72 o
  -4   6   1        0.39        0.15      0.17 o
  -3   6   1     1159.47     1149.88      9.73 o
  -2   6   1        0.21        0.50      0.26 o
  -1   6   1        3.35        2.59      0.30 o
   0   6   1      682.35      663.24      9.56 o
   1   6   1      288.01      280.09      3.43 o
   2   6   1      220.04      213.97      2.52 o
   3   6   1        1.47        1.29      0.34 o
   4   6   1       67.48       70.32      1.27 o
  -6   7   1       57.29       56.08      1.14 o
  -5   7   1       17.85       18.24      0.61 o
  -4   7   1      118.40      113.51      1.55 o
  -3   7   1      563.14      554.23      5.39 o
  -2   7   1        0.04        0.36      0.33 o
  -1   7   1        5.70        4.20      0.50 o
   0   7   1      276.11      277.29      4.18 o
   1   7   1       60.84       61.25      1.45 o
   2   7   1      195.29      203.06      2.70 o
   3   7   1        1.01        0.81      0.31 o
  -5   8   1        4.81        3.68      0.44 o
  -4   8   1      560.30      556.08      5.96 o
  -3   8   1        3.29        3.48      0.45 o
  -2   8   1        0.03        0.00      0.34 o
  -1   8   1       99.09       97.85      1.95 o
   0   8   1      177.35      177.46      3.45 o
   1   8   1      131.64      136.02      2.55 o
   2   8   1        2.72        3.14      0.43 o
  -2   9   1        0.64        1.67      0.47 o
   0  -9   2      298.83      302.33      4.52 o
   1  -9   2        3.04        2.88      0.86 o
   2  -9   2        2.47        2.54      0.51 o
   3  -9   2      172.35      180.45      2.70 o
  -3  -8   2       43.86       41.86      1.19 o
  -2  -8   2      157.79      151.11      2.40 o
  -1  -8   2      112.46      105.14      1.88 o
   0  -8   2      240.06      233.81      3.74 o
   1  -8   2        1.56        1.36      0.39 o
   2  -8   2       43.81       38.74      0.93 o
   3  -8   2       78.58       82.71      1.32 o
   4  -8   2       61.64       62.65      1.23 o
   5  -8   2      136.14      146.69      2.02 o
  -4  -7   2      255.84      255.98      2.71 o
  -3  -7   2        5.25        5.60      0.41 o
  -2  -7   2       11.69       12.76      0.57 o
  -1  -7   2      425.15      412.19      5.05 o
   0  -7   2       71.14       73.33      1.19 o
   1  -7   2       92.43       98.02      1.44 o
   2  -7   2      129.24      123.42      1.63 o
   3  -7   2        9.02        9.91      0.49 o
   4  -7   2      123.32      131.02      1.72 o
   5  -7   2       20.29       20.81      0.65 o
   6  -7   2       14.70       13.98      0.56 o
  -5  -6   2      208.63      211.90      2.67 o
  -4  -6   2       26.66       27.36      0.57 o
  -3  -6   2      209.11      205.08      2.24 o
  -2  -6   2      922.21      903.75      8.23 o
  -1  -6   2      241.59      228.98      2.37 o
   0  -6   2       61.49       60.94      1.13 o
   1  -6   2       60.69       57.43      0.91 o
   2  -6   2      332.87      331.83      3.27 o
   3  -6   2       38.05       36.96      0.61 o
   4  -6   2      576.27      588.26      4.88 o
   5  -6   2      118.37      118.21      1.47 o
   6  -6   2      125.88      129.31      1.55 o
  -6  -5   2        0.76        1.39      0.26 o
  -5  -5   2      221.80      231.08      3.37 o
  -4  -5   2      224.38      223.40      2.51 o
  -3  -5   2      115.28      116.81      1.34 o
  -2  -5   2      397.87      380.28      3.77 o
  -1  -5   2      133.19      126.30      1.43 o
   0  -5   2      250.29      251.01      2.75 o
   1  -5   2       28.66       29.24      0.59 o
   2  -5   2        5.35        6.31      0.26 o
   3  -5   2      208.06      200.48      1.69 o
   4  -5   2      145.88      140.26      1.28 o
   5  -5   2       99.13      102.16      1.41 o
   6  -5   2      301.54      305.20      2.91 o
   7  -5   2       17.06       19.18      0.71 o
  -6  -4   2      419.73      426.65      5.54 o
  -5  -4   2       23.11       26.38      0.92 o
  -4  -4   2       10.43       10.94      0.33 o
  -3  -4   2     1326.26     1320.65     11.77 o
  -2  -4   2       31.66       26.95      0.47 o
  -1  -4   2      190.99      212.64      2.19 o
   0  -4   2      115.08      124.91      1.42 o
   1  -4   2      340.37      347.91      3.34 o
   2  -4   2     1194.66     1184.31      9.02 o
   3  -4   2      702.20      702.34      5.51 o
   4  -4   2      250.82      257.73      2.00 o
   5  -4   2      293.03      282.33      2.63 o
   6  -4   2      540.24      524.35      5.51 o
   7  -4   2      128.36      130.18      1.94 o
  -7  -3   2        8.84       11.30      0.86 o
  -6  -3   2      203.81      215.02      3.00 o
  -5  -3   2      485.39      482.25      4.96 o
  -4  -3   2      346.27      358.18      3.66 o
  -3  -3   2      157.75      157.19      1.49 o
  -2  -3   2       85.05       78.78      0.98 o
  -1  -3   2      151.33      143.46      1.53 o
   0  -3   2      240.02      249.70      2.30 o
   1  -3   2       14.69       11.47      0.30 o
   2  -3   2       82.23       63.28      0.97 o
   3  -3   2      182.39      169.30      1.58 o
   4  -3   2       25.51       27.34      0.46 o
   5  -3   2      339.09      336.88      2.86 o
   6  -3   2       39.48       42.86      0.79 o
   7  -3   2        1.08        1.60      0.73 o
  -7  -2   2      305.69      301.84      6.16 o
  -6  -2   2      207.14      206.93      2.98 o
  -5  -2   2       54.81       56.80      1.72 o
  -4  -2   2       71.80       68.88      1.04 o
  -3  -2   2      120.43      111.10      1.28 o
  -2  -2   2       27.17       34.51      0.45 o
  -1  -2   2      338.36      308.03      2.87 o
   0  -2   2      106.06       99.15      1.09 o
   1  -2   2      934.15      943.41      7.92 o
   2  -2   2      876.45      822.60      6.35 o
   3  -2   2        0.27        1.56      0.13 o
   4  -2   2       12.49       12.38      0.33 o
   5  -2   2      429.95      424.71      4.39 o
   6  -2   2      291.52      293.00      3.87 o
   7  -2   2      128.33      131.99      3.16 o
  -7  -1   2      371.01      373.83      7.26 o
  -6  -1   2      103.00      101.01      2.01 o
  -5  -1   2      517.51      543.40      7.77 o
  -4  -1   2      279.22      288.22      4.81 o
  -3  -1   2       18.43       10.85      0.22 o
  -2  -1   2     1053.33     1072.21      7.74 o
  -1  -1   2      169.96      195.26      1.56 o
   0  -1   2      825.16      800.77      5.96 o
   1  -1   2      889.51      796.82      6.33 o
   2  -1   2       50.62       50.70      0.55 o
   3  -1   2       27.71       34.89      0.52 o
   4  -1   2       73.31       67.85      1.32 o
   5  -1   2       80.49       88.44      1.47 o
   6  -1   2       13.86       12.61      1.07 o
   7  -1   2       66.52       69.59      2.25 o
  -8   0   2      101.39       98.79      2.85 o
  -7   0   2      353.18      358.01      6.99 o
  -6   0   2       25.17       24.79      1.15 o
  -5   0   2      185.72      201.25      3.40 o
  -4   0   2      255.34      258.54      3.37 o
  -3   0   2      164.43      182.21      1.58 o
  -2   0   2     2331.46     2273.09     17.05 o
  -1   0   2      883.86      863.36      7.01 o
   0   0   2      100.30      109.31      1.25 o
   1   0   2     2674.54     2584.29     24.88 o
   2   0   2      122.42      118.26      1.20 o
   3   0   2      794.76      798.94      7.33 o
   4   0   2      266.89      270.52      3.28 o
   5   0   2      302.37      312.34      8.84 o
   6   0   2      294.07      296.73      5.93 o
   7   0   2       13.51       13.30      2.08 o
  -8   1   2      217.89      219.07      4.91 o
  -7   1   2       11.81       11.07      0.87 o
  -6   1   2      194.29      203.65      6.11 o
  -5   1   2      293.03      284.71      4.45 o
  -4   1   2       71.33       78.69      1.29 o
  -3   1   2     2272.91     2288.69     20.64 o
  -2   1   2      449.68      477.43      4.77 o
  -1   1   2      408.99      414.60      7.77 o
   0   1   2     4104.60     3833.83     61.47 o
   1   1   2      330.63      351.13      3.36 o
   2   1   2      349.99      391.07      3.73 o
   3   1   2       70.27       71.51      1.04 o
   4   1   2        1.01        1.04      0.23 o
   5   1   2       88.32       90.71      1.90 o
   6   1   2      245.00      239.47      5.00 o
   7   1   2        5.10        5.13      0.78 o
  -8   2   2      194.08      198.90      3.46 o
  -7   2   2        0.74        0.36      0.34 o
  -6   2   2      276.50      268.58      3.24 o
  -5   2   2        4.03        5.04      0.36 o
  -4   2   2      179.54      191.63      1.76 o
  -3   2   2      752.15      691.94      6.25 o
  -2   2   2      923.41      971.86     10.90 o
  -1   2   2      432.76      481.09      6.83 o
   0   2   2     1054.82      992.29     13.03 o
   1   2   2       40.98       47.35      0.75 o
   2   2   2      963.88      984.32      9.07 o
   3   2   2        3.43        2.32      0.18 o
   4   2   2      339.85      354.85      4.66 o
   5   2   2      209.18      226.03      2.54 o
   6   2   2       51.76       53.44      1.41 o
  -8   3   2        0.68        1.03      0.44 o
  -7   3   2       85.71       92.81      1.44 o
  -6   3   2        0.30        0.59      0.17 o
  -5   3   2       50.34       49.01      0.79 o
  -4   3   2      997.76      991.25      8.21 o
  -3   3   2      215.46      243.39      2.32 o
  -2   3   2       40.49       43.08      0.80 o
  -1   3   2     1163.45     1131.10     12.07 o
   0   3   2      323.92      347.18      3.89 o
   1   3   2      232.23      227.54      2.23 o
   2   3   2       17.79       21.41      0.44 o
   3   3   2        4.47        5.35      0.25 o
   4   3   2      437.37      439.94      4.44 o
   5   3   2      167.18      157.02      1.95 o
   6   3   2       54.23       56.75      3.38 o
  -7   4   2      253.57      258.10      3.38 o
  -6   4   2       95.01       95.09      1.23 o
  -5   4   2       25.81       27.60      0.47 o
  -4   4   2      307.03      289.76      2.56 o
  -3   4   2      393.94      408.95      3.71 o
  -2   4   2      394.96      412.54      4.97 o
  -1   4   2        6.76        5.78      0.75 o
   0   4   2      116.13      112.97      2.43 o
   1   4   2      331.77      324.42      3.12 o
   2   4   2      245.41      245.55      2.65 o
   3   4   2      104.24      107.52      1.26 o
   4   4   2       42.36       48.14      0.77 o
   5   4   2       42.62       40.02      1.01 o
  -7   5   2       65.76       66.04      1.01 o
  -6   5   2        2.02        2.60      0.28 o
  -5   5   2      253.13      251.77      2.32 o
  -4   5   2       29.65       27.88      0.56 o
  -3   5   2       12.52       13.56      0.38 o
  -2   5   2        8.97       11.40      0.44 o
  -1   5   2        8.93        6.10      0.55 o
   0   5   2      169.89      164.52      1.99 o
   1   5   2      153.81      154.27      2.42 o
   2   5   2        0.68        0.74      0.20 o
   3   5   2      173.04      178.79      2.05 o
   4   5   2      143.84      135.88      1.67 o
   5   5   2       32.51       30.43      1.01 o
  -6   6   2       30.94       30.92      0.65 o
  -5   6   2      174.12      184.56      1.97 o
  -4   6   2        0.42        0.51      0.27 o
  -3   6   2      226.90      224.80      2.80 o
  -2   6   2        2.79        2.57      0.36 o
  -1   6   2       62.98       62.44      1.34 o
   0   6   2      361.92      342.84      4.86 o
   1   6   2      140.37      137.01      1.85 o
   2   6   2        6.90        6.14      0.37 o
   3   6   2       42.66       44.08      1.00 o
   4   6   2        2.57        1.85      0.31 o
  -6   7   2       43.28       44.83      1.14 o
  -5   7   2       81.14       86.41      2.41 o
  -4   7   2       12.38       12.36      0.51 o
  -3   7   2      141.06      141.34      2.00 o
  -2   7   2       41.56       41.54      1.70 o
  -1   7   2      178.23      179.25      2.94 o
   0   7   2      252.22      247.21      3.94 o
   1   7   2        4.62        5.14      0.48 o
   2   7   2        4.77        5.93      0.49 o
   3   7   2      125.11      117.33      1.91 o
  -4   8   2       83.04       86.70      1.48 o
  -3   8   2       12.32       13.45      0.86 o
  -2   8   2       27.67       29.98      1.47 o
  -1   8   2      334.32      335.62      5.54 o
   0   8   2        0.06        0.00      0.44 o
   1   8   2       45.24       42.99      1.57 o
   0  -9   3      263.48      256.75      4.00 o
   1  -9   3      119.69      117.93      2.34 o
   2  -9   3       26.22       24.29      0.89 o
   3  -9   3      690.27      707.38      9.27 o
  -3  -8   3       71.94       73.42      1.76 o
  -2  -8   3      286.33      290.01      3.94 o
  -1  -8   3        0.05        0.17      0.33 o
   0  -8   3        9.48        9.38      0.60 o
   1  -8   3        8.09        9.02      0.57 o
   2  -8   3      108.73      109.18      1.86 o
   3  -8   3      124.13      124.63      1.91 o
   4  -8   3       55.10       53.53      1.25 o
  -4  -7   3        0.05        0.03      0.21 o
  -3  -7   3       78.66       76.42      1.27 o
  -2  -7   3      283.62      278.76      3.93 o
  -1  -7   3      645.99      627.59      6.59 o
   0  -7   3      123.22      122.85      1.65 o
   1  -7   3        1.20        1.29      0.29 o
   2  -7   3      956.46      929.96      9.40 o
   3  -7   3        1.14        0.83      0.27 o
   4  -7   3        0.19        0.44      0.26 o
   5  -7   3      203.13      206.78      2.42 o
  -5  -6   3        1.58        1.88      0.28 o
  -4  -6   3      120.03      116.57      1.55 o
  -3  -6   3      309.47      299.13      3.09 o
  -2  -6   3        9.64       11.58      0.51 o
  -1  -6   3       68.54       63.30      0.87 o
   0  -6   3        0.26        1.04      0.22 o
   1  -6   3      315.37      324.92      2.96 o
   2  -6   3      357.15      345.56      3.36 o
   3  -6   3       87.62       94.66      1.10 o
   4  -6   3      109.14      100.20      1.21 o
   5  -6   3       47.20       44.73      0.82 o
   6  -6   3        0.48        0.32      0.22 o
  -6  -5   3      414.90      421.82      5.62 o
  -5  -5   3      154.23      155.52      2.02 o
  -4  -5   3       14.17       12.22      0.32 o
  -3  -5   3      426.80      419.95      3.84 o
  -2  -5   3      890.93      875.03      7.05 o
  -1  -5   3        0.45        0.49      0.17 o
   0  -5   3       20.86       17.46      0.48 o
   1  -5   3      400.71      374.97      3.75 o
   2  -5   3      106.36      109.92      1.55 o
   3  -5   3        1.31        1.49      0.18 o
   4  -5   3       58.93       58.08      0.73 o
   5  -5   3        4.18        4.51      0.29 o
   6  -5   3      182.49      186.12      1.97 o
  -6  -4   3       43.92       45.28      0.84 o
  -5  -4   3       43.12       40.06      1.02 o
  -4  -4   3      641.95      627.19      5.72 o
  -3  -4   3      268.58      271.38      2.13 o
  -2  -4   3     1232.34     1227.22      8.92 o
  -1  -4   3      419.65      452.38      3.68 o
   0  -4   3      700.77      723.51      6.25 o
   1  -4   3     1505.29     1463.10     20.11 o
   2  -4   3       33.18       42.51      0.63 o
   3  -4   3       93.76      121.11      1.16 o
   4  -4   3      128.98      133.77      1.24 o
   5  -4   3        0.82        1.06      0.18 o
   6  -4   3     1064.00     1082.29      9.62 o
   7  -4   3       12.79       13.94      0.55 o
  -7  -3   3      192.28      196.76      3.38 o
  -6  -3   3      331.09      334.59      4.39 o
  -5  -3   3       33.63       28.34      0.81 o
  -4  -3   3       99.86       91.27      1.02 o
  -3  -3   3      814.43      812.03      5.81 o
  -2  -3   3       51.22       48.36      0.56 o
  -1  -3   3        1.29        1.64      0.15 o
   0  -3   3      343.11      339.81      3.57 o
   1  -3   3      329.00      347.67      3.30 o
   2  -3   3       23.76       22.53      0.38 o
   3  -3   3        6.21        5.43      0.22 o
   4  -3   3        0.24        0.47      0.13 o
   5  -3   3      130.77      126.50      1.43 o
   6  -3   3       97.35       97.55      1.40 o
   7  -3   3        7.51        8.21      1.02 o
  -7  -2   3       30.78       31.45      1.04 o
  -6  -2   3       14.50       14.47      0.58 o
  -5  -2   3      537.70      538.39      5.56 o
  -4  -2   3     1104.55     1117.64     10.68 o
  -3  -2   3     1610.27     1657.70     12.73 o
  -2  -2   3     1392.59     1572.78     13.35 o
  -1  -2   3     2193.88     2255.51     16.67 o
   0  -2   3     2460.31     2520.32     17.75 o
   1  -2   3      146.19      138.71      1.20 o
   2  -2   3     1523.77     1625.25     11.65 o
   3  -2   3      851.19      903.22      8.38 o
   4  -2   3      104.18       99.12      1.05 o
   5  -2   3     2667.64     2612.33     23.55 o
   6  -2   3      161.40      172.28      2.65 o
   7  -2   3       27.11       26.98      1.02 o
  -7  -1   3      167.44      169.84      3.90 o
  -6  -1   3        7.40        6.48      0.55 o
  -5  -1   3        2.49        3.22      0.22 o
  -4  -1   3      350.18      353.42      3.37 o
  -3  -1   3       36.32       38.61      0.42 o
  -2  -1   3        1.97        0.84      0.10 o
  -1  -1   3      641.61      675.49      6.10 o
   0  -1   3        5.76        5.89      0.30 o
   1  -1   3       12.22       10.57      0.28 o
   2  -1   3       31.65       33.09      0.63 o
   3  -1   3       15.15       12.45      0.40 o
   4  -1   3      299.55      290.19      3.07 o
   5  -1   3      158.21      150.24      3.90 o
   6  -1   3       15.03       16.99      0.70 o
   7  -1   3      230.25      232.32      3.90 o
  -8   0   3        6.26        7.16      0.58 o
  -7   0   3      306.85      305.09      8.84 o
  -6   0   3      110.73      102.08      2.21 o
  -5   0   3      657.94      657.83      7.99 o
  -4   0   3      502.00      482.79      4.17 o
  -3   0   3       29.71       41.99      0.48 o
  -2   0   3     1019.21     1094.77      8.91 o
  -1   0   3      131.15      142.53      1.75 o
   0   0   3      142.18      132.96      2.23 o
   1   0   3     1802.34     1840.15     15.76 o
   2   0   3      492.30      527.14      4.73 o
   3   0   3      636.70      650.14      7.41 o
   4   0   3     1777.58     1775.38     18.26 o
   5   0   3      247.05      254.05      2.84 o
   6   0   3        7.54        8.77      0.51 o
   7   0   3      215.40      222.60      3.96 o
  -8   1   3      127.99      132.85      2.96 o
  -7   1   3       16.09       16.84      1.04 o
  -6   1   3       49.71       48.86      0.93 o
  -5   1   3      426.12      414.79      3.79 o
  -4   1   3      115.87      112.35      1.22 o
  -3   1   3      279.62      305.61      2.97 o
  -2   1   3      412.58      431.23      3.91 o
  -1   1   3        0.85        1.62      0.41 o
   0   1   3       34.65       25.74      0.53 o
   1   1   3      162.14      157.08      1.94 o
   2   1   3       37.39       50.32      0.74 o
   3   1   3      535.18      527.83      5.86 o
   4   1   3      128.27      110.63      1.40 o
   5   1   3       72.44       81.60      1.16 o
   6   1   3      264.06      275.71      3.83 o
  -8   2   3      372.68      367.34      6.98 o
  -7   2   3       19.33       17.13      0.53 o
  -6   2   3      158.84      154.75      2.36 o
  -5   2   3      184.79      177.64      2.13 o
  -4   2   3       99.86      102.02      1.13 o
  -3   2   3       78.24       78.46      1.21 o
  -2   2   3       92.53      100.26      1.30 o
  -1   2   3        3.83        7.49      0.29 o
   0   2   3     1021.99     1026.35     10.71 o
   1   2   3       43.73       40.51      0.71 o
   2   2   3      207.01      206.85      2.15 o
   3   2   3      344.93      343.07      3.15 o
   4   2   3       50.33       52.80      0.76 o
   5   2   3       10.22        9.99      0.45 o
   6   2   3       21.21       21.02      1.08 o
  -7   3   3      180.48      176.41      2.44 o
  -6   3   3      676.40      646.14      6.01 o
  -5   3   3       34.83       31.46      0.52 o
  -4   3   3      684.92      678.07      5.48 o
  -3   3   3      239.95      240.83      2.81 o
  -2   3   3      241.12      236.00      3.08 o
  -1   3   3      934.42      925.78     10.37 o
   0   3   3      514.39      509.58      5.60 o
   1   3   3      839.65      876.24      7.69 o
   2   3   3      954.25      955.74      7.71 o
   3   3   3      168.80      153.12      1.65 o
   4   3   3      193.01      201.47      2.28 o
   5   3   3       42.67       48.32      1.01 o
  -7   4   3       46.42       44.01      0.77 o
  -6   4   3       34.30       36.21      0.67 o
  -5   4   3        4.59        5.07      0.27 o
  -4   4   3      185.78      186.50      1.82 o
  -3   4   3       33.69       33.16      0.58 o
  -2   4   3       26.70       23.75      0.62 o
  -1   4   3      389.02      375.72      4.46 o
   0   4   3       82.95       76.32      1.77 o
   1   4   3       10.49       13.48      0.38 o
   2   4   3      101.87       97.07      1.30 o
   3   4   3       58.68       59.44      0.94 o
   4   4   3       87.40       92.86      1.41 o
   5   4   3        0.22        0.50      0.37 o
  -7   5   3      241.08      229.01      2.39 o
  -6   5   3        0.11        0.00      0.18 o
  -5   5   3      288.94      277.75      2.69 o
  -4   5   3       31.77       28.87      0.60 o
  -3   5   3       95.26      101.24      1.46 o
  -2   5   3     1061.60     1056.66     10.37 o
  -1   5   3       90.40       90.69      1.37 o
   0   5   3      540.27      543.84      5.31 o
   1   5   3      838.20      826.73      7.66 o
   2   5   3       27.09       23.89      0.60 o
   3   5   3      240.41      241.07      2.66 o
   4   5   3        3.18        2.57      0.28 o
  -6   6   3       64.35       64.44      1.07 o
  -5   6   3       58.08       64.13      1.16 o
  -4   6   3       45.77       45.06      0.96 o
  -3   6   3       26.27       25.38      0.83 o
  -2   6   3      105.79      104.67      2.25 o
  -1   6   3        1.52        1.75      0.40 o
   0   6   3       91.52       89.42      1.81 o
   1   6   3       69.91       69.80      1.60 o
   2   6   3      174.25      173.33      2.23 o
   3   6   3       64.86       71.06      1.38 o
  -5   7   3       13.38       17.04      0.67 o
  -4   7   3        7.07        6.71      0.49 o
  -3   7   3      271.12      281.82      3.62 o
  -2   7   3        2.31        2.85      0.53 o
  -1   7   3       45.86       46.98      1.28 o
   0   7   3      137.20      132.13      3.38 o
   1   7   3       17.56       16.37      0.94 o
   2   7   3       80.17       87.91      1.71 o
  -3   8   3       72.95       83.22      1.81 o
  -2   8   3       11.81       11.65      0.89 o
  -1   8   3      136.08      139.18      2.99 o
   0   8   3       39.43       43.08      1.73 o
   0  -9   4        4.91        5.93      0.68 o
   1  -9   4      331.99      350.83      5.10 o
   2  -9   4       12.73       14.73      0.84 o
  -2  -8   4       16.42       18.63      1.11 o
  -1  -8   4      274.40      271.00      3.39 o
   0  -8   4       79.19       80.73      1.43 o
   1  -8   4      140.79      143.02      2.53 o
   2  -8   4       20.93       21.63      1.14 o
   3  -8   4       20.81       21.16      0.76 o
   4  -8   4        9.79        8.73      0.50 o
  -4  -7   4       34.73       37.24      0.83 o
  -3  -7   4      506.91      489.90      5.12 o
  -2  -7   4       72.30       68.79      1.28 o
  -1  -7   4        0.14        0.29      0.27 o
   0  -7   4      387.76      377.04      4.28 o
   1  -7   4      125.43      130.91      2.25 o
   2  -7   4      254.32      259.56      3.14 o
   3  -7   4       12.50       11.43      0.51 o
   4  -7   4        9.30        9.55      0.69 o
   5  -7   4      319.66      312.91      3.56 o
  -5  -6   4        0.02        0.00      0.24 o
  -4  -6   4      171.31      171.38      1.97 o
  -3  -6   4      324.74      323.94      3.12 o
  -2  -6   4       90.07       89.54      1.19 o
  -1  -6   4      118.77      115.65      1.44 o
   0  -6   4      591.75      596.18      6.14 o
   1  -6   4      107.39      102.44      1.49 o
   2  -6   4        3.08        3.45      0.31 o
   3  -6   4       29.05       30.77      0.68 o
   4  -6   4      238.55      240.73      2.42 o
   5  -6   4      301.41      298.14      3.00 o
   6  -6   4       40.61       39.32      1.05 o
  -6  -5   4        0.11        0.02      0.30 o
  -5  -5   4      202.29      203.03      2.59 o
  -4  -5   4      247.97      237.73      2.44 o
  -3  -5   4      109.06      103.23      1.14 o
  -2  -5   4       38.43       40.84      0.63 o
  -1  -5   4      147.85      137.93      1.59 o
   0  -5   4      165.65      173.01      2.43 o
   1  -5   4      896.08      893.29      8.27 o
   2  -5   4        0.27        0.65      0.17 o
   3  -5   4        4.85        4.39      0.25 o
   4  -5   4      825.38      797.38      6.71 o
   5  -5   4       80.93       85.31      1.17 o
   6  -5   4       14.39       14.36      0.45 o
  -6  -4   4        0.19        0.65      0.23 o
  -5  -4   4      269.30      276.53      2.98 o
  -4  -4   4      964.91      932.51      7.92 o
  -3  -4   4        5.78        7.96      0.26 o
  -2  -4   4      230.21      233.09      2.07 o
  -1  -4   4      608.68      644.11      4.88 o
   0  -4   4      786.64      777.58      6.73 o
   1  -4   4      140.14      140.02      1.63 o
   2  -4   4       78.36       88.52      1.02 o
   3  -4   4      505.44      484.62      3.74 o
   4  -4   4      778.92      738.76      5.61 o
   5  -4   4        0.54        0.98      0.23 o
   6  -4   4        8.31        8.03      0.39 o
  -7  -3   4       77.04       81.89      2.28 o
  -6  -3   4      248.33      247.14      3.10 o
  -5  -3   4        4.73        5.68      0.26 o
  -4  -3   4      523.16      515.37      3.96 o
  -3  -3   4       51.29       55.32      0.57 o
  -2  -3   4       59.35       72.24      0.75 o
  -1  -3   4       91.14      102.72      1.13 o
   0  -3   4      861.17      849.17      7.46 o
   1  -3   4       35.18       37.61      0.61 o
   2  -3   4      391.70      413.80      3.26 o
   3  -3   4      690.37      655.24      4.70 o
   4  -3   4        7.30        8.72      0.28 o
   5  -3   4       13.57       14.53      0.39 o
   6  -3   4       60.96       61.85      1.09 o
  -7  -2   4        9.80       10.17      0.77 o
  -6  -2   4      215.57      210.39      2.98 o
  -5  -2   4     1504.88     1461.40     14.55 o
  -4  -2   4       54.08       59.99      0.70 o
  -3  -2   4        0.45        0.17      0.10 o
  -2  -2   4      292.33      312.78      2.17 o
  -1  -2   4      381.71      378.83      3.02 o
   0  -2   4     1651.40     1662.86     12.42 o
   1  -2   4      247.99      267.66      2.28 o
   2  -2   4      193.09      169.17      1.52 o
   3  -2   4      829.20      802.90      6.31 o
   4  -2   4        1.45        1.92      0.18 o
   5  -2   4       74.30       73.64      0.97 o
   6  -2   4        2.99        2.74      0.40 o
  -7  -1   4       29.96       28.74      1.18 o
  -6  -1   4        6.72        8.29      0.54 o
  -5  -1   4      943.75      927.42      8.78 o
  -4  -1   4      294.97      310.86      2.28 o
  -3  -1   4       44.02       45.37      0.48 o
  -2  -1   4      143.10      165.29      1.30 o
  -1  -1   4     1233.03     1305.75     10.28 o
   0  -1   4       19.71       24.46      0.42 o
   1  -1   4      565.17      621.68      5.59 o
   2  -1   4      226.10      199.52      1.90 o
   3  -1   4       41.99       39.54      0.82 o
   4  -1   4       37.64       35.78      0.60 o
   5  -1   4       49.87       51.95      0.93 o
   6  -1   4       52.00       52.32      0.98 o
  -7   0   4      180.65      174.29      3.66 o
  -6   0   4      719.90      711.09      8.14 o
  -5   0   4      107.85      108.97      1.07 o
  -4   0   4      307.98      293.55      2.24 o
  -3   0   4      262.99      265.16      2.11 o
  -2   0   4      295.01      280.57      2.33 o
  -1   0   4     3992.81     3970.61     32.92 o
   0   0   4       35.98       40.97      0.70 o
   1   0   4        0.03        0.72      0.14 o
   2   0   4      629.55      629.95      6.53 o
   3   0   4       58.22       60.92      0.78 o
   4   0   4     1039.60     1014.32      8.62 o
   5   0   4       29.75       28.23      0.71 o
   6   0   4        1.20        1.34      0.26 o
  -7   1   4       46.77       44.10      1.22 o
  -6   1   4      418.85      411.59      4.82 o
  -5   1   4      972.04      957.56      8.09 o
  -4   1   4       92.92       96.26      0.92 o
  -3   1   4       38.15       40.69      0.55 o
  -2   1   4     1827.69     1847.04     16.66 o
  -1   1   4       57.05       61.71      0.82 o
   0   1   4        5.59        3.98      0.26 o
   1   1   4      515.44      484.93      4.41 o
   2   1   4      119.34      118.18      1.33 o
   3   1   4      413.39      394.20      3.43 o
   4   1   4        6.68        8.18      0.32 o
   5   1   4       56.03       53.32      1.29 o
   6   1   4      315.32      323.23      3.99 o
  -7   2   4       43.75       44.54      1.03 o
  -6   2   4       34.80       36.10      0.61 o
  -5   2   4      306.77      294.12      2.47 o
  -4   2   4       28.58       30.81      0.47 o
  -3   2   4      784.19      775.01      6.09 o
  -2   2   4      973.71      928.43      8.36 o
  -1   2   4       11.49        9.71      0.64 o
   0   2   4       15.53       11.73      0.43 o
   1   2   4       95.55       89.79      1.19 o
   2   2   4        0.06        0.06      0.14 o
   3   2   4     1618.72     1619.13     14.34 o
   4   2   4        8.41        8.40      0.33 o
   5   2   4        9.18        9.06      0.47 o
  -7   3   4      134.19      129.34      2.53 o
  -6   3   4      583.30      573.67      5.48 o
  -5   3   4       11.64       11.55      0.36 o
  -4   3   4       19.20       20.75      0.45 o
  -3   3   4      926.42      917.65      7.52 o
  -2   3   4      128.04      130.88      1.76 o
  -1   3   4      144.67      138.35      1.79 o
   0   3   4      379.50      360.47      3.91 o
   1   3   4       22.41       24.43      0.54 o
   2   3   4      507.20      489.32      4.20 o
   3   3   4       38.27       36.32      0.71 o
   4   3   4        9.35        7.10      0.35 o
   5   3   4      268.59      280.84      3.72 o
  -7   4   4        6.45        7.24      0.38 o
  -6   4   4      282.96      277.84      2.71 o
  -5   4   4        0.77        0.66      0.20 o
  -4   4   4      368.80      361.62      3.34 o
  -3   4   4        5.00        4.64      0.27 o
  -2   4   4        7.03        9.36      0.44 o
  -1   4   4        0.03        0.45      0.20 o
   0   4   4       23.79       25.16      0.63 o
   1   4   4       45.48       40.10      0.87 o
   2   4   4      792.40      795.11      6.90 o
   3   4   4       51.45       53.85      0.97 o
   4   4   4       78.72       76.19      1.38 o
  -6   5   4       42.42       43.46      0.83 o
  -5   5   4       97.78       92.74      1.20 o
  -4   5   4      354.75      353.22      5.38 o
  -3   5   4      196.74      189.34      2.57 o
  -2   5   4      150.07      144.81      2.06 o
  -1   5   4        1.49        0.69      0.27 o
   0   5   4       37.00       36.02      0.95 o
   1   5   4      220.75      221.17      3.06 o
   2   5   4      331.62      323.41      4.13 o
   3   5   4       10.94       12.84      0.51 o
  -6   6   4       14.77       14.01      0.61 o
  -5   6   4       56.58       55.83      1.19 o
  -4   6   4        0.03        0.36      0.29 o
  -3   6   4        2.27        1.36      0.33 o
  -2   6   4      107.69      110.54      2.05 o
  -1   6   4        7.76        7.15      0.57 o
   0   6   4       27.15       26.03      1.04 o
   1   6   4      326.68      323.77      5.76 o
   2   6   4       41.06       43.87      1.66 o
  -4   7   4       50.09       52.50      1.88 o
  -3   7   4      100.69      108.81      2.13 o
  -2   7   4       40.31       42.71      1.67 o
  -1   7   4       65.79       63.68      2.57 o
   0   7   4      177.19      181.31      3.96 o
   1   7   4      316.60      320.79      4.38 o
  -2  -8   5      185.59      184.97      2.59 o
  -1  -8   5       51.79       58.96      1.37 o
   0  -8   5      565.08      565.39      7.42 o
   1  -8   5        0.26        0.24      0.38 o
   2  -8   5       20.13       20.09      0.82 o
   3  -8   5      767.80      791.55      9.81 o
  -3  -7   5       14.55       15.36      0.63 o
  -2  -7   5        6.74        7.47      0.49 o
  -1  -7   5       14.46       16.66      0.81 o
   0  -7   5      399.98      402.55      5.37 o
   1  -7   5       69.90       69.02      1.54 o
   2  -7   5        5.41        5.06      0.42 o
   3  -7   5      422.64      421.26      4.37 o
   4  -7   5       14.35       12.30      0.74 o
  -4  -6   5       37.81       35.90      0.89 o
  -3  -6   5      125.22      126.15      1.72 o
  -2  -6   5        0.39        0.53      0.27 o
  -1  -6   5     1178.83     1143.02     11.39 o
   0  -6   5       15.57       14.33      0.79 o
   1  -6   5       60.23       61.11      1.19 o
   2  -6   5     1091.91     1076.06      9.92 o
   3  -6   5        1.99        1.58      0.30 o
   4  -6   5       55.80       60.43      1.09 o
   5  -6   5       26.29       23.79      0.90 o
  -5  -5   5        4.16        5.10      0.39 o
  -4  -5   5       75.22       75.39      1.01 o
  -3  -5   5       69.88       66.68      0.94 o
  -2  -5   5        2.89        1.87      0.25 o
  -1  -5   5      783.00      745.04      6.49 o
   0  -5   5      220.48      215.10      2.40 o
   1  -5   5       18.87       19.23      0.52 o
   2  -5   5      264.23      254.10      2.33 o
   3  -5   5       16.31       15.97      0.43 o
   4  -5   5       33.35       34.58      0.66 o
   5  -5   5       33.41       30.57      0.73 o
  -6  -4   5      362.56      364.03      4.48 o
  -5  -4   5      285.34      280.55      3.18 o
  -4  -4   5        0.49        0.21      0.17 o
  -3  -4   5       10.60       10.76      0.30 o
  -2  -4   5      956.40      920.20      6.91 o
  -1  -4   5      205.29      200.91      2.24 o
   0  -4   5      203.02      211.11      2.18 o
   1  -4   5      201.75      196.97      2.08 o
   2  -4   5       11.44       10.43      0.35 o
   3  -4   5      142.19      138.41      1.36 o
   4  -4   5       47.72       50.40      0.76 o
   5  -4   5      100.03       96.56      1.25 o
   6  -4   5      216.44      221.13      2.59 o
  -6  -3   5       87.97       87.96      1.66 o
  -5  -3   5      179.61      176.42      1.94 o
  -4  -3   5       15.86       13.18      0.34 o
  -3  -3   5       25.64       33.53      0.49 o
  -2  -3   5     1601.15     1586.24     10.53 o
  -1  -3   5        2.62        1.98      0.17 o
   0  -3   5       22.17       22.28      0.47 o
   1  -3   5      237.14      232.57      2.19 o
   2  -3   5        2.64        2.75      0.24 o
   3  -3   5      274.90      278.31      2.24 o
   4  -3   5      104.85       98.46      1.18 o
   5  -3   5        0.57        1.09      0.26 o
   6  -3   5      278.63      291.91      3.45 o
  -7  -2   5      225.48      218.33      3.15 o
  -6  -2   5      512.28      508.84      5.88 o
  -5  -2   5      105.94      101.15      1.24 o
  -4  -2   5       46.29       42.32      0.55 o
  -3  -2   5      503.23      475.70      3.16 o
  -2  -2   5     1491.79     1494.09      9.54 o
  -1  -2   5        0.12        0.28      0.11 o
   0  -2   5       40.82       43.07      0.66 o
   1  -2   5      133.26      120.87      1.36 o
   2  -2   5      429.22      405.64      3.49 o
   3  -2   5      641.42      637.19      4.90 o
   4  -2   5      160.77      153.33      1.77 o
   5  -2   5       46.48       46.48      0.82 o
   6  -2   5      446.15      448.03      4.89 o
  -7  -1   5      196.82      197.59      2.91 o
  -6  -1   5      112.08      111.03      1.67 o
  -5  -1   5        7.39        8.36      0.27 o
  -4  -1   5      548.84      580.16      3.93 o
  -3  -1   5      804.12      792.86      5.00 o
  -2  -1   5      319.34      329.85      2.33 o
  -1  -1   5       19.62       26.02      0.46 o
   0  -1   5      309.97      309.18      2.79 o
   1  -1   5      194.32      194.47      1.85 o
   2  -1   5     1173.10     1215.56      9.48 o
   3  -1   5        3.87        5.80      0.25 o
   4  -1   5        9.04       10.13      0.35 o
   5  -1   5      623.26      636.75      6.40 o
   6  -1   5        0.11        0.05      0.25 o
  -7   0   5      220.28      213.61      3.16 o
  -6   0   5      371.24      353.36      4.00 o
  -5   0   5      171.88      169.08      1.39 o
  -4   0   5       84.69       83.82      0.78 o
  -3   0   5     1271.38     1299.36      9.41 o
  -2   0   5       80.62       79.15      0.86 o
  -1   0   5      107.89      113.27      1.55 o
   0   0   5       11.91       19.10      0.56 o
   1   0   5      393.50      365.55      3.37 o
   2   0   5      931.43      915.01      9.10 o
   3   0   5      171.11      166.84      1.61 o
   4   0   5        1.51        1.52      0.23 o
   5   0   5      359.50      368.27      3.89 o
   6   0   5      125.44      124.26      2.22 o
  -7   1   5       74.56       76.60      1.49 o
  -6   1   5       20.88       21.17      0.59 o
  -5   1   5      364.02      357.73      2.95 o
  -4   1   5       28.90       25.81      0.44 o
  -3   1   5        0.21        0.00      0.14 o
  -2   1   5        2.57        1.47      0.19 o
  -1   1   5        3.20        4.23      0.60 o
   0   1   5      325.67      322.35      3.51 o
   1   1   5     1055.53     1044.27     10.27 o
   2   1   5       23.74       29.17      0.56 o
   3   1   5       94.69       94.30      1.07 o
   4   1   5      456.64      456.90      4.44 o
   5   1   5        8.30        8.67      0.39 o
  -7   2   5      493.37      493.26      6.65 o
  -6   2   5       30.33       31.49      0.61 o
  -5   2   5        3.22        3.52      0.22 o
  -4   2   5      442.76      440.53      3.45 o
  -3   2   5      128.44      129.80      1.28 o
  -2   2   5      257.18      263.38      3.43 o
  -1   2   5      242.72      250.80      3.60 o
   0   2   5       99.91       90.37      1.44 o
   1   2   5      807.04      802.20      6.74 o
   2   2   5      104.09      102.04      1.16 o
   3   2   5       14.04       11.94      0.58 o
   4   2   5       49.55       49.93      1.19 o
   5   2   5      117.80      119.53      1.73 o
  -7   3   5      133.14      128.85      1.87 o
  -6   3   5        3.46        3.34      0.25 o
  -5   3   5        0.07        1.00      0.35 o
  -4   3   5      331.01      332.62      2.83 o
  -3   3   5      463.90      457.03      4.47 o
  -2   3   5       64.33       67.29      1.10 o
  -1   3   5        8.58        9.40      0.39 o
   0   3   5      588.13      562.42      5.93 o
   1   3   5      117.85      114.80      1.35 o
   2   3   5        3.51        3.37      0.29 o
   3   3   5       70.08       69.57      1.11 o
   4   3   5        0.59        0.62      0.23 o
  -6   4   5       17.23       17.83      0.49 o
  -5   4   5       49.32       52.98      0.79 o
  -4   4   5      286.59      283.80      2.88 o
  -3   4   5      225.94      220.85      2.47 o
  -2   4   5       46.09       45.62      1.02 o
  -1   4   5      145.81      135.23      2.06 o
   0   4   5      429.86      404.77      5.02 o
   1   4   5        2.33        2.23      0.33 o
   2   4   5       38.38       38.82      0.81 o
   3   4   5        0.83        0.32      0.25 o
  -6   5   5        0.00        0.00      0.24 o
  -5   5   5      228.75      224.48      2.59 o
  -4   5   5      565.85      556.92      5.50 o
  -3   5   5       67.55       73.45      1.42 o
  -2   5   5        4.03        3.25      0.40 o
  -1   5   5      314.54      301.88      3.58 o
   0   5   5      258.34      267.58      3.67 o
   1   5   5       77.50       81.93      2.33 o
   2   5   5        1.51        1.13      0.37 o
   3   5   5        2.97        3.83      0.42 o
  -5   6   5      180.64      179.58      3.19 o
  -4   6   5       75.73       83.32      1.37 o
  -3   6   5        0.32        0.00      0.32 o
  -2   6   5      172.98      166.39      2.80 o
  -1   6   5       51.78       54.65      1.53 o
   0   6   5       44.50       44.90      1.32 o
   1   6   5       37.29       43.18      1.18 o
  -3   7   5        1.24        0.63      0.48 o
  -2   7   5       84.00       81.10      1.86 o
  -1   7   5      110.19      116.58      2.77 o
  -1  -8   6       57.58       57.36      1.38 o
   0  -8   6        0.02        0.00      0.43 o
   1  -8   6       61.52       64.32      1.63 o
   2  -8   6       52.10       54.98      1.36 o
  -3  -7   6       21.99       22.24      0.69 o
  -2  -7   6      142.75      142.97      2.12 o
  -1  -7   6      125.73      122.33      2.04 o
   0  -7   6      148.48      151.69      2.65 o
   1  -7   6       46.27       46.73      1.17 o
   2  -7   6        3.63        3.75      0.41 o
   3  -7   6      269.72      271.60      3.13 o
  -4  -6   6       24.20       23.04      0.65 o
  -3  -6   6      722.77      719.90      6.82 o
  -2  -6   6      128.69      127.19      1.89 o
  -1  -6   6       88.19       82.39      1.86 o
   0  -6   6       12.33       14.43      0.66 o
   1  -6   6      284.69      289.53      3.87 o
   2  -6   6      523.72      527.59      5.27 o
   3  -6   6      209.75      213.91      2.54 o
   4  -6   6      112.28      105.90      1.55 o
  -5  -5   6        0.35        0.33      0.20 o
  -4  -5   6       13.23       16.54      0.48 o
  -3  -5   6      265.35      265.48      2.71 o
  -2  -5   6       15.00       11.99      0.62 o
  -1  -5   6      284.22      272.01      3.21 o
   0  -5   6       47.21       47.25      1.01 o
   1  -5   6        3.87        3.44      0.35 o
   2  -5   6      426.41      410.83      3.98 o
   3  -5   6        2.28        1.85      0.30 o
   4  -5   6        0.18        0.05      0.20 o
   5  -5   6      128.22      127.91      1.72 o
  -6  -4   6       76.28       76.60      1.25 o
  -5  -4   6        0.56        0.90      0.18 o
  -4  -4   6      627.35      636.18      5.45 o
  -3  -4   6      129.99      126.12      1.37 o
  -2  -4   6      353.84      343.55      3.51 o
  -1  -4   6        4.40        2.36      0.23 o
   0  -4   6      439.26      442.78      4.16 o
   1  -4   6     2302.86     2227.67     18.50 o
   2  -4   6      189.40      186.94      1.90 o
   3  -4   6      290.45      279.06      2.51 o
   4  -4   6      669.56      637.76      5.58 o
   5  -4   6       66.78       73.53      1.10 o
  -6  -3   6        0.01        0.28      0.19 o
  -5  -3   6       23.42       27.18      0.53 o
  -4  -3   6      142.47      138.38      1.35 o
  -3  -3   6       65.99       71.27      0.81 o
  -2  -3   6       96.88       81.93      0.87 o
  -1  -3   6        7.01        6.88      0.31 o
   0  -3   6       67.58       62.83      0.85 o
   1  -3   6      472.97      465.81      4.14 o
   2  -3   6        0.13        0.09      0.15 o
   3  -3   6        0.93        0.57      0.19 o
   4  -3   6      219.73      213.94      2.26 o
   5  -3   6       50.05       49.36      0.85 o
  -6  -2   6        1.08        1.29      0.28 o
  -5  -2   6       23.25       26.65      0.52 o
  -4  -2   6      263.95      256.33      2.01 o
  -3  -2   6      384.73      378.95      2.64 o
  -2  -2   6      244.45      228.42      1.90 o
  -1  -2   6       79.01       84.96      0.96 o
   0  -2   6     2295.34     2235.05     17.46 o
   1  -2   6       22.97       19.25      0.53 o
   2  -2   6       44.60       41.02      0.67 o
   3  -2   6      344.96      320.43      2.95 o
   4  -2   6        4.07        4.25      0.56 o
   5  -2   6      269.81      275.92      2.92 o
  -7  -1   6       29.99       28.00      1.09 o
  -6  -1   6        1.98        2.27      0.25 o
  -5  -1   6       87.87       87.22      1.03 o
  -4  -1   6       98.05      101.88      0.96 o
  -3  -1   6      291.52      275.36      2.08 o
  -2  -1   6       97.74      101.30      1.08 o
  -1  -1   6        4.14        5.60      0.32 o
   0  -1   6      952.13      932.02      8.53 o
   1  -1   6        4.57        4.14      0.27 o
   2  -1   6       25.31       23.14      0.53 o
   3  -1   6      138.48      131.89      1.56 o
   4  -1   6       61.80       60.80      1.02 o
   5  -1   6      109.25      118.09      1.65 o
  -7   0   6       40.72       40.85      1.08 o
  -6   0   6       38.18       37.04      0.71 o
  -5   0   6      306.74      301.40      2.70 o
  -4   0   6      668.79      664.40      4.74 o
  -3   0   6      584.72      568.39      4.21 o
  -2   0   6        1.36        1.40      0.23 o
  -1   0   6      703.00      690.19     10.10 o
   0   0   6       40.55       36.51      0.77 o
   1   0   6        2.26        2.56      0.22 o
   2   0   6        5.52        8.01      0.32 o
   3   0   6      106.75      103.80      1.23 o
   4   0   6      155.53      153.99      1.87 o
   5   0   6      146.96      153.43      1.99 o
  -7   1   6        0.08        0.14      0.20 o
  -6   1   6       58.39       57.99      0.81 o
  -5   1   6       81.00       84.33      1.03 o
  -4   1   6      791.97      760.43      5.88 o
  -3   1   6        1.45        1.24      0.18 o
  -2   1   6       63.66       66.56      1.17 o
  -1   1   6     1823.09     1785.70     15.05 o
   0   1   6       92.16       87.73      1.35 o
   1   1   6      287.02      282.99      2.60 o
   2   1   6       87.87       81.34      1.07 o
   3   1   6        4.37        4.96      0.43 o
   4   1   6      529.38      549.31      5.33 o
  -7   2   6       12.67       11.78      0.58 o
  -6   2   6       15.96       16.69      0.46 o
  -5   2   6      759.38      757.34      5.90 o
  -4   2   6      235.59      229.39      2.10 o
  -3   2   6       15.43       16.01      0.43 o
  -2   2   6      204.29      198.42      2.24 o
  -1   2   6       29.62       24.29      0.57 o
   0   2   6       61.67       61.43      1.05 o
   1   2   6       94.50       97.80      1.27 o
   2   2   6      147.93      147.25      1.62 o
   3   2   6      100.59      100.17      1.45 o
   4   2   6      188.40      197.84      2.32 o
  -6   3   6       36.33       37.80      0.69 o
  -5   3   6      519.06      514.97      4.37 o
  -4   3   6       11.79       11.06      0.43 o
  -3   3   6        0.26        0.13      0.22 o
  -2   3   6      764.19      751.46      9.80 o
  -1   3   6      169.51      158.93      2.20 o
   0   3   6      279.35      284.00      3.85 o
   1   3   6       25.12       23.92      0.72 o
   2   3   6        8.00        7.30      0.40 o
   3   3   6      804.66      823.00      8.23 o
  -6   4   6      289.46      287.14      3.99 o
  -5   4   6       89.05       91.99      1.36 o
  -4   4   6        0.98        0.55      0.28 o
  -3   4   6       37.61       36.00      0.92 o
  -2   4   6        0.44        1.09      0.35 o
  -1   4   6      221.64      219.53      2.80 o
   0   4   6       64.12       64.93      1.41 o
   1   4   6      152.82      148.89      2.15 o
   2   4   6       49.18       51.61      1.14 o
   3   4   6      138.19      144.76      2.08 o
  -5   5   6       15.35       12.63      0.55 o
  -4   5   6        3.95        4.87      0.46 o
  -3   5   6       24.06       26.40      0.89 o
  -2   5   6       20.12       20.04      0.88 o
  -1   5   6      125.80      135.45      2.17 o
   0   5   6       25.76       24.16      0.99 o
   1   5   6       28.15       29.90      0.99 o
  -4   6   6        0.53        0.41      0.37 o
  -3   6   6        1.61        0.99      0.42 o
  -2   6   6      199.07      203.12      6.46 o
  -1   6   6       80.11       82.65      1.89 o
   0   6   6       43.78       41.88      1.36 o
  -2  -7   7        4.20        6.04      0.54 o
  -1  -7   7       31.07       37.37      1.07 o
   0  -7   7      192.51      192.97      2.82 o
   1  -7   7       49.33       52.55      1.29 o
   2  -7   7        8.92       11.33      0.62 o
  -3  -6   7      227.94      232.10      2.69 o
  -2  -6   7        7.14        9.04      0.48 o
  -1  -6   7        2.16        2.28      0.43 o
   0  -6   7      395.91      404.39      4.91 o
   1  -6   7      181.46      188.48      2.71 o
   2  -6   7       34.54       32.95      0.96 o
   3  -6   7      236.84      238.30      2.81 o
  -4  -5   7       21.72       21.62      0.63 o
  -3  -5   7        8.58       12.77      0.51 o
  -2  -5   7       39.79       33.33      0.79 o
  -1  -5   7      196.65      198.57      2.37 o
   0  -5   7       15.93       14.78      0.99 o
   1  -5   7      167.16      172.20      2.14 o
   2  -5   7        0.70        1.94      0.32 o
   3  -5   7       25.24       28.42      0.75 o
   4  -5   7        0.02        0.00      0.28 o
  -5  -4   7      110.75      111.02      1.45 o
  -4  -4   7      463.21      473.18      4.20 o
  -3  -4   7      120.86      110.80      1.51 o
  -2  -4   7       51.90       53.59      0.92 o
  -1  -4   7      498.85      497.90      5.00 o
   0  -4   7      356.09      369.16      3.68 o
   1  -4   7       93.76       86.48      1.16 o
   2  -4   7       13.47       12.89      0.58 o
   3  -4   7       28.15       27.30      0.75 o
   4  -4   7      149.55      149.39      1.90 o
  -6  -3   7       89.35       94.09      1.56 o
  -5  -3   7       73.44       73.46      1.09 o
  -4  -3   7       90.34      104.74      1.22 o
  -3  -3   7       78.07       63.04      0.84 o
  -2  -3   7        3.47        5.32      0.32 o
  -1  -3   7        0.89        1.50      0.24 o
   0  -3   7      339.30      350.18      3.79 o
   1  -3   7      217.63      208.63      2.18 o
   2  -3   7       28.37       28.81      0.66 o
   3  -3   7        2.08        2.48      0.27 o
   4  -3   7      165.55      172.71      2.26 o
  -6  -2   7       36.12       36.45      0.87 o
  -5  -2   7      641.46      644.78      5.36 o
  -4  -2   7      194.47      186.16      1.61 o
  -3  -2   7       80.90       82.55      0.96 o
  -2  -2   7      386.61      403.34      3.34 o
  -1  -2   7      301.74      305.66      2.84 o
   0  -2   7      245.33      237.17      2.44 o
   1  -2   7      182.34      174.40      2.22 o
   2  -2   7      148.78      145.51      1.89 o
   3  -2   7      329.13      318.54      3.39 o
   4  -2   7      426.37      414.84      4.26 o
  -6  -1   7      189.47      197.20      2.11 o
  -5  -1   7      162.12      168.05      1.73 o
  -4  -1   7        0.64        0.00      0.15 o
  -3  -1   7       30.90       24.52      0.46 o
  -2  -1   7      250.47      256.38      2.33 o
  -1  -1   7       12.31       16.74      0.49 o
   0  -1   7      681.79      649.51      5.87 o
   1  -1   7      160.40      154.30      2.51 o
   2  -1   7       10.56       10.55      0.41 o
   3  -1   7      417.27      421.98      3.82 o
   4  -1   7        0.70        0.04      0.24 o
  -6   0   7      283.59      292.72      2.85 o
  -5   0   7       58.67       58.98      0.87 o
  -4   0   7        6.55        5.91      0.27 o
  -3   0   7       27.31       31.36      0.62 o
  -2   0   7       24.63       24.50      0.79 o
  -1   0   7      256.29      242.53      2.81 o
   0   0   7      283.89      270.39      3.24 o
   1   0   7      119.03      111.28      1.72 o
   2   0   7      666.59      641.33      5.74 o
   3   0   7      148.89      150.69      1.87 o
   4   0   7       93.62       88.60      1.35 o
  -6   1   7      181.32      186.28      2.01 o
  -5   1   7        2.75        4.48      0.29 o
  -4   1   7       81.98       77.86      1.07 o
  -3   1   7      214.10      211.54      2.43 o
  -2   1   7       23.95       19.23      0.59 o
  -1   1   7      574.91      555.50      5.69 o
   0   1   7       56.72       54.83      1.01 o
   1   1   7        2.52        2.28      0.35 o
   2   1   7      541.74      535.40      5.18 o
   3   1   7        3.13        2.44      0.34 o
   4   1   7       40.61       45.49      0.94 o
  -6   2   7       56.38       58.63      1.06 o
  -5   2   7       15.38       14.95      0.71 o
  -4   2   7      181.38      181.52      2.05 o
  -3   2   7        7.90        8.39      0.44 o
  -2   2   7      228.80      229.45      2.92 o
  -1   2   7      223.56      219.27      2.84 o
   0   2   7       16.81       14.47      0.60 o
   1   2   7      436.60      429.53      4.54 o
   2   2   7        3.30        3.12      0.36 o
   3   2   7       54.74       55.11      1.15 o
  -6   3   7        6.95        7.30      0.46 o
  -5   3   7      119.77      123.11      1.67 o
  -4   3   7       37.44       37.30      0.92 o
  -3   3   7        0.84        0.33      0.26 o
  -2   3   7      537.41      528.96      5.89 o
  -1   3   7        5.42        5.47      0.44 o
   0   3   7       55.21       51.72      1.15 o
   1   3   7      404.33      397.56      4.33 o
   2   3   7        0.01        0.40      0.30 o
  -5   4   7      252.16      254.29      4.15 o
  -4   4   7       67.35       69.28      1.34 o
  -3   4   7      376.24      379.50      5.96 o
  -2   4   7      118.67      120.36      2.72 o
  -1   4   7       39.57       38.76      1.11 o
   0   4   7      118.55      115.65      2.08 o
   1   4   7       20.49       17.59      0.74 o
  -4   5   7        6.09        5.04      0.54 o
  -3   5   7      416.85      444.54      6.10 o
  -2   5   7        2.34        2.53      0.54 o
  -1   5   7       80.17       77.85      1.81 o
   0   5   7      210.89      213.71      3.57 o
  -2  -6   8      245.44      244.17      3.04 o
  -1  -6   8      168.27      174.31      2.40 o
   0  -6   8       60.30       59.13      1.35 o
   1  -6   8       14.62       15.76      0.78 o
   2  -6   8       18.59       21.04      0.77 o
  -3  -5   8      136.39      130.23      1.80 o
  -2  -5   8      184.52      190.44      2.35 o
  -1  -5   8       50.46       47.49      1.05 o
   0  -5   8       44.38       47.41      1.08 o
   1  -5   8       21.37       19.97      0.67 o
   2  -5   8       59.43       59.39      1.15 o
   3  -5   8      342.57      344.39      3.79 o
  -4  -4   8       37.18       35.47      0.81 o
  -3  -4   8      261.84      259.22      2.90 o
  -2  -4   8      158.32      171.41      2.17 o
  -1  -4   8      342.28      336.83      3.93 o
   0  -4   8       30.81       30.15      0.84 o
   1  -4   8        0.86        1.25      0.34 o
   2  -4   8      336.91      341.92      4.97 o
   3  -4   8      336.62      332.59      3.98 o
  -5  -3   8       36.52       36.57      1.00 o
  -4  -3   8      169.92      169.53      2.06 o
  -3  -3   8       53.94       54.81      0.90 o
  -2  -3   8      273.45      270.64      2.68 o
  -1  -3   8        5.78        6.30      0.36 o
   0  -3   8       67.80       63.60      1.13 o
   1  -3   8      481.81      479.00      4.65 o
   2  -3   8      180.12      185.39      2.21 o
   3  -3   8       24.76       26.63      0.84 o
  -5  -2   8       75.09       75.72      1.25 o
  -4  -2   8       43.48       42.51      0.80 o
  -3  -2   8       24.50       30.72      0.68 o
  -2  -2   8      257.74      261.50      2.59 o
  -1  -2   8      274.54      285.69      2.97 o
   0  -2   8        0.09        0.00      0.21 o
   1  -2   8      283.25      277.45      3.50 o
   2  -2   8      299.93      288.06      3.31 o
   3  -2   8       99.71       97.76      1.64 o
  -5  -1   8        0.25        0.39      0.26 o
  -4  -1   8       30.39       31.81      0.66 o
  -3  -1   8      208.50      198.51      2.21 o
  -2  -1   8        0.95        0.87      0.27 o
  -1  -1   8        3.67        4.39      0.43 o
   0  -1   8      390.02      401.33      4.25 o
   1  -1   8       10.25       12.73      0.59 o
   2  -1   8        1.87        1.08      0.31 o
   3  -1   8        2.38        2.53      0.38 o
  -5   0   8        8.59        9.10      0.42 o
  -4   0   8        5.54        6.39      0.36 o
  -3   0   8      196.57      204.23      2.68 o
  -2   0   8      444.82      452.38      4.70 o
  -1   0   8       29.87       29.09      1.24 o
   0   0   8      135.09      131.25      1.83 o
   1   0   8      104.42       99.85      1.72 o
   2   0   8      109.34      107.81      1.64 o
   3   0   8        9.70       10.29      0.64 o
  -5   1   8       84.96       91.89      1.37 o
  -4   1   8       84.90       78.57      1.29 o
  -3   1   8       54.19       54.85      1.06 o
  -2   1   8       97.47       96.16      1.58 o
  -1   1   8        0.19        0.00      0.32 o
   0   1   8       22.26       23.35      0.81 o
   1   1   8       92.59       89.46      1.62 o
   2   1   8      139.10      139.80      2.09 o
  -5   2   8        0.01        0.00      0.25 o
  -4   2   8      259.26      269.27      3.31 o
  -3   2   8       86.60       94.39      1.77 o
  -2   2   8       73.92       70.22      1.48 o
  -1   2   8       91.46       87.12      1.68 o
   0   2   8        3.75        4.92      0.51 o
   1   2   8      167.66      168.19      2.24 o
   2   2   8       44.76       45.70      1.11 o
  -4   3   8       54.31       57.63      1.99 o
  -3   3   8       95.40       97.78      2.68 o
  -2   3   8      127.93      131.66      2.43 o
  -1   3   8       65.76       65.28      1.46 o
   0   3   8       53.90       53.79      1.34 o
   1   3   8      330.77      336.41      4.11 o
  -3   4   8       22.30       23.78      1.00 o
  -2   4   8        5.94        4.76      0.60 o
  -1   4   8        5.18        4.85      0.60 o
  -2  -5   9      113.81      118.93      1.87 o
  -1  -5   9        0.22        0.35      0.36 o
   0  -5   9      247.46      251.55      3.45 o
   1  -5   9       64.12       63.35      1.63 o
  -3  -4   9      518.66      530.28      5.33 o
  -2  -4   9      108.73      104.52      1.68 o
  -1  -4   9       69.23       73.56      1.51 o
   0  -4   9      151.88      155.40      2.41 o
   1  -4   9       51.55       50.50      1.17 o
  -4  -3   9      237.00      249.72      3.18 o
  -3  -3   9      271.61      276.22      2.91 o
  -2  -3   9       22.39       23.51      0.79 o
  -1  -3   9      174.19      180.70      2.44 o
   0  -3   9       40.45       39.48      1.01 o
   1  -3   9       18.48       17.65      0.73 o
   2  -3   9       76.55       83.50      1.58 o
  -4  -2   9      424.62      447.72      4.55 o
  -3  -2   9      308.94      305.18      3.12 o
  -2  -2   9        4.45        3.54      0.41 o
  -1  -2   9       13.35       11.97      0.60 o
   0  -2   9       82.72       81.40      1.51 o
   1  -2   9      348.60      371.65      4.92 o
   2  -2   9       84.87       78.47      1.56 o
  -4  -1   9      315.19      323.75      3.49 o
  -3  -1   9      125.89      126.13      1.76 o
  -2  -1   9       81.50       84.74      1.59 o
  -1  -1   9       89.15       84.10      1.91 o
   0  -1   9       60.94       60.83      1.29 o
   1  -1   9      393.78      420.01      5.65 o
   2  -1   9       29.43       30.24      1.10 o
  -4   0   9      119.51      118.99      1.70 o
  -3   0   9       69.45       65.73      1.39 o
  -2   0   9        9.38        8.90      0.65 o
  -1   0   9        0.20        0.06      0.34 o
   0   0   9      398.30      413.15      5.35 o
   1   0   9      122.21      123.88      2.21 o
  -4   1   9       46.48       45.68      1.08 o
  -3   1   9        9.96        9.35      0.62 o
  -2   1   9       36.76       37.49      1.20 o
  -1   1   9      120.68      119.62      2.30 o
   0   1   9      362.74      379.07      5.02 o
   1   1   9       55.96       62.10      1.49 o
  -3   2   9        0.12        0.32      0.36 o
  -2   2   9       29.55       29.98      1.09 o
  -1   2   9      204.21      216.24      3.51 o
   0   2   9       97.01      100.81      2.16 o
  -1  -2  10      491.10      508.99      6.14 o
 
